# Supplementary material for: Escape from NK cell tumor surveillance by NGFR-induced lipid remodeling in melanoma
Source: Sci Adv. 2023 Jan 13;9(2):eadc8825. doi: 10.1126/sciadv.adc8825 (PMC9839334; doi:10.1126/sciadv.adc8825)
Supplement: Supplementary file 2 — Data files S1 to S3 [file sciadv.adc8825_data_files_s1_to_s3.zip]

Archive with 3 entries (3 files):
- sciadv.adc8825_data_file_s1.xlsx
- sciadv.adc8825_data_file_s2.xlsx
- sciadv.adc8825_data_file_s3.xlsx
