# Supplementary material for: Escape from NK cell tumor surveillance by NGFR-induced lipid remodeling in melanoma
Source: Sci Adv. 2023 Jan 13;9(2):eadc8825. doi: 10.1126/sciadv.adc8825 (PMC9839334; doi:10.1126/sciadv.adc8825)
Supplement: Supplementary file 2 — Data files S1 to S3 [file sciadv.adc8825_data_files_s1_to_s3.zip › sciadv.adc8825_data_file_s1.xlsx]

## Sheet: 24 h NGFR OE
M010817 NGFR (+DOX 24hrs over -DOX 24hrs)
gene_name	log2 Ratio	pValue	fdr		fc > 1.2, fdr < 0.05
NGFR	5.885	4.753e-184	5.959e-180
INS	3.926	6.817e-12	9.092e-10
INS-IGF2	3.193	9.55e-09	6.505e-07
TF	2.396	5.432e-27	3.095e-24
IL21R	1.47	1.758e-09	1.469e-07
HMGCS1	1.44	3.498e-76	8.771e-73
TSC22D3	1.438	7.978e-47	1.111e-43
TUBA1A	1.25	1.449e-50	2.596e-47
INSIG1	1.183	1.026e-59	2.143e-56
TTR	1.126	8.126e-05	0.001097
MSMO1	1.105	1.149e-38	1.31e-35
SCD	1.081	3.387e-39	4.245e-36
ZPLD1	0.981	2.428e-06	7.078e-05
KLF2	0.9763	9.631e-08	4.869e-06
ACSS2	0.9652	6.49e-29	4.282e-26
IL16	0.9613	1.003e-20	4.335e-18
ST6GALNAC2	0.8917	1.002e-15	2.243e-13
CD200	0.8454	1.721e-14	3.269e-12
FADS2	0.8403	1.344e-20	5.617e-18
AKR1C2	0.8388	0.000146	0.001727
SPINK1	0.8164	0.00311	0.01837
SESN3	0.8128	1.649e-14	3.18e-12
STK32A	0.7679	0.0006425	0.005472
PRDM7	0.7675	2.852e-19	9.932e-17
HAS2	0.7672	1.269e-07	6.071e-06
IDI1	0.7628	5.004e-30	3.485e-27
HMGCR	0.759	3.428e-26	1.868e-23
TRIM2	0.7338	4.525e-31	3.337e-28
SQLE	0.7315	1.7e-27	1.015e-24
BCL2A1	0.7049	1.232e-05	0.0002569
GBP2	0.7011	0.001038	0.007954
MDGA2	0.6982	0.006008	0.03027
ARNT2	0.6941	7.788e-06	0.0001808
STARD4	0.6932	5.231e-18	1.501e-15
ST3GAL5	0.6926	1.099e-10	1.187e-08
DKFZp434J0226	0.6923	0.001424	0.01003
ZNF836	0.6905	0.002019	0.01317
IDH1	0.6737	1.869e-23	9.121e-21
PTPRZ1	0.6727	0.002521	0.01564
SLC7A11	0.6701	9.842e-15	2.023e-12
FADS1	0.6669	2.174e-24	1.135e-21
LRRD1	0.6592	1.68e-19	6.017e-17
TRIM63	0.6454	4.244e-10	3.912e-08
FAXDC2	0.6398	8.023e-06	0.0001849
TAS2R5	0.6394	0.003481	0.01995
ADGRE2	0.6352	0.00264	0.01623
CYP51A1	0.6319	4.299e-19	1.457e-16
RNASE4	0.6317	1.114e-07	5.435e-06
NPIPB15	0.631	0.001813	0.0122
TMEM236	0.6279	0.00166	0.01137
SYT11	0.6275	0.003842	0.02139
GALNT3	0.6268	1.496e-08	9.719e-07
YPEL2	0.6237	7.709e-06	0.0001793
KLF7	0.6224	1.26e-10	1.35e-08
PLEKHA2	0.6182	0.0002828	0.002859
RP11-903H12.5	0.6178	1.827e-07	8.297e-06
NOV	0.6164	2.454e-22	1.139e-19
FOXP2	0.6137	0.001332	0.009572
RASSF2	0.6109	0.0001089	0.001389
SERPINA3	0.6093	1.53e-10	1.625e-08
DNAJB9	0.6074	1.036e-11	1.312e-09
FDPS	0.6069	4.008e-20	1.621e-17
IGIP	0.6049	3.821e-05	0.0006181
IQCH	0.602	0.002915	0.01745
SERPINA3	0.6018	3.164e-10	3.027e-08
LUZP4	0.5951	0.008591	0.03958
MITF	0.5925	2.173e-17	5.922e-15
ERVFRD-1	0.5857	0.00126	0.009188
NOX4	0.5831	7.937e-09	5.467e-07
HSD17B7	0.5816	2.408e-09	1.875e-07
BHLHE40	0.5798	3.93e-17	1.048e-14
SCG2	0.5788	0.01111	0.04748
TVP23C-CDRT4	0.5785	0.00376	0.02108
SLC9C1	0.5763	0.007092	0.0344
TMOD1	0.5738	0.007442	0.03546
FDFT1	0.5736	1.188e-18	3.723e-16
PLCD4	0.5665	1.566e-05	0.0003106
TRIM36	0.5611	0.001742	0.0118
STOX2	0.5584	5.329e-09	3.818e-07
CDK15	0.5552	0.01007	0.04424
ATP8A1	0.5547	0.0008828	0.007009
IGSF11	0.5546	2.164e-05	0.0003966
TMCC3	0.552	0.00266	0.01633
ARHGAP26	0.5458	0.005348	0.02767
RANBP17	0.5428	1.809e-09	1.502e-07
ANKRD44	0.5398	4.169e-07	1.643e-05
ACTR6	0.5379	3.733e-10	3.519e-08
ZNF461	0.5365	0.005949	0.03002
STKLD1	0.5364	0.003767	0.02111
DCT	0.5348	4.295e-15	9.283e-13
HMCN1	0.5344	7.279e-06	0.0001715
DHCR7	0.5303	9.6e-09	6.505e-07
C14orf1	0.5299	1.411e-09	1.195e-07
ALDH1L2	0.5295	4.189e-10	3.89e-08
TTLL1	0.5288	0.001677	0.01144
MXI1	0.5269	1.501e-14	2.941e-12
KAT2B	0.5261	2e-12	3.021e-10
TBC1D19	0.5259	0.001133	0.008472
SLC2A6	0.5258	0.009509	0.0425
KIAA1551	0.5238	3.595e-07	1.454e-05
AIM2	0.5237	2.755e-06	7.862e-05
ICK	0.5234	2.202e-09	1.77e-07
USP51	0.5198	4.631e-06	0.0001213
C2orf88	0.5184	0.01025	0.04485
PHF11	0.5181	9.762e-05	0.001273
COL4A3BP	0.5178	2.617e-13	4.495e-11
CCDC112	0.5166	0.0001536	0.001787
TMEM135	0.515	2.482e-10	2.489e-08
LSMEM1	0.5143	0.00191	0.01265
TGDS	0.5131	5.315e-07	2.019e-05
DEPTOR	0.5085	0.01037	0.04522
ACSL3	0.5084	5.044e-15	1.072e-12
TDRKH	0.5084	7.161e-05	0.0009941
WARS	0.508	2.213e-15	4.866e-13
ALDH1A1	0.5047	0.0002603	0.002679
LCP1	0.5042	0.002003	0.01309
LRRK2	0.5036	6.664e-07	2.414e-05
LYST	0.5029	1.364e-12	2.138e-10
IFIT2	0.5029	0.001051	0.008023
ZMYM5	0.4981	7.674e-06	0.0001788
ZNF365	0.498	3.582e-05	0.0005915
SLC16A10	0.4889	0.000929	0.007311
RP11-683L23.1	0.4881	0.005768	0.02934
PARP9	0.4874	5.038e-09	3.63e-07
ZSCAN30	0.4865	5.14e-05	0.000768
NAV1	0.4858	0.004289	0.02329
LPIN1	0.4848	9.035e-13	1.471e-10
TMEM133	0.4846	6.149e-05	0.000886
ZNF10	0.4843	0.001457	0.01025
CREBRF	0.4809	5.447e-06	0.0001377
FAM47E-STBD1	0.4803	0.000491	0.004444
ST3GAL6	0.4799	6.642e-08	3.605e-06
SEL1L3	0.4771	3.157e-10	3.027e-08
SMIM14	0.4771	8.478e-06	0.0001933
CCNG2	0.4749	6.276e-06	0.0001531
PLEKHG1	0.4748	2.553e-05	0.0004525
COG6	0.474	1.87e-07	8.434e-06
UGDH	0.4733	1.01e-10	1.11e-08
TTC39B	0.4732	0.007098	0.0344
SCRG1	0.4724	0.002063	0.01336
SLC25A16	0.4721	3.184e-06	8.793e-05
HCFC2	0.4716	4.093e-05	0.0006494
VAV3	0.4705	1.768e-06	5.531e-05
PLP1	0.4687	4.339e-13	7.252e-11
TMEM63C	0.4681	0.0002071	0.002238
KLHL24	0.4675	2.031e-06	6.134e-05
RP11-144G6.12	0.4658	0.008637	0.03971
SH3BP5	0.4648	6.927e-08	3.743e-06
CLCN6	0.4645	2.256e-06	6.706e-05
ZNF823	0.4644	0.003209	0.01879
MICU3	0.4625	0.0005849	0.005099
NSDHL	0.459	5.096e-08	2.827e-06
ACVR1C	0.459	9.989e-06	0.0002183
DTNA	0.4561	0.0001343	0.001631
CRISPLD1	0.4545	5.644e-07	2.099e-05
LRRC39	0.4541	0.001573	0.01091
LYPLAL1	0.4539	6.908e-07	2.481e-05
MT-RNR1	0.4524	8.182e-07	2.89e-05
HERPUD1	0.4505	1.824e-09	1.504e-07
ZFYVE16	0.4495	3.004e-09	2.241e-07
GPRC5B	0.4493	9.628e-08	4.869e-06
FSD1L	0.4491	5.71e-06	0.000142
EIF2AK3	0.4483	1.071e-06	3.64e-05
TDRD7	0.447	5.814e-07	2.15e-05
HORMAD1	0.4449	0.0001376	0.001659
ZNF256	0.4447	0.001928	0.01273
DSTYK	0.4444	8.522e-10	7.577e-08
GPM6B	0.4442	2.526e-05	0.0004492
ARRDC3	0.4407	2.999e-05	0.0005094
ZNF25	0.4407	7.795e-05	0.001062
ATM	0.4402	3.204e-07	1.334e-05
RP11-193F5.1	0.4402	0.0001267	0.001561
C5orf42	0.439	9.277e-05	0.001217
ATP7A	0.4384	1.411e-06	4.602e-05
ACAT2	0.438	1.815e-08	1.132e-06
TMOD2	0.4374	7.614e-06	0.0001777
KIAA1109	0.436	1.5e-06	4.835e-05
ZNF84	0.4347	8.703e-06	0.0001959
ZNF624	0.4347	0.007645	0.03617
ANK2	0.434	8.856e-05	0.001175
EFNA1	0.433	9.081e-06	0.0002023
FAM47E-STBD1	0.4326	0.0008304	0.006682
LONRF1	0.4296	1.431e-08	9.389e-07
TMEM229B	0.4285	2.384e-06	6.981e-05
FAM134B	0.4284	0.001776	0.01198
ERBB3	0.4283	2.013e-11	2.499e-09
LIPA	0.4272	2.882e-09	2.19e-07
PLAG1	0.427	4.657e-05	0.0007133
ARHGAP42	0.4262	1.686e-05	0.0003277
DIP2B	0.424	1.996e-07	8.968e-06
PDXDC2P	0.4239	1.039e-05	0.0002238
TSPAN15	0.4234	0.003161	0.01862
FEM1B	0.4233	3.11e-07	1.308e-05
LIPT2	0.4216	0.009021	0.04094
BHLHE41	0.4208	3.363e-05	0.0005622
MAGI3	0.4189	0.0001423	0.001694
GPR155	0.4182	0.004365	0.02357
ZNF564	0.4158	0.003751	0.02104
ELOVL6	0.4155	5.619e-07	2.099e-05
RP1-20N2.8	0.4153	0.009846	0.04355
C5	0.4138	0.003081	0.01822
HLA-F-AS1	0.4136	4.746e-05	0.0007203
ENOX1	0.4132	0.001007	0.007772
DCLK1	0.4125	0.00112	0.008402
TMEM50B	0.4124	2.728e-07	1.171e-05
MREG	0.4121	2.872e-07	1.216e-05
TP53INP1	0.4107	1.73e-08	1.092e-06
AHNAK2	0.4103	4.319e-07	1.692e-05
ZNF549	0.4103	0.0001499	0.001753
RAB30	0.4099	2.133e-05	0.0003923
ZNF224	0.4098	0.0003991	0.003776
APH1B	0.4093	0.001285	0.009326
RRAGC	0.4088	6.232e-07	2.278e-05
IMPACT	0.407	2.027e-05	0.0003764
BAZ2B	0.4067	4.053e-05	0.0006465
SC5D	0.4039	2.96e-06	8.301e-05
HSPBAP1	0.4036	0.0003512	0.003389
FAM78B	0.4034	4.062e-06	0.0001079
ANKRD36	0.4033	0.004834	0.02563
NREP	0.4025	1.78e-06	5.537e-05
DDIT3	0.4025	8.856e-06	0.0001979
GCNT2	0.4023	8.453e-08	4.434e-06
AGO4	0.4009	5.66e-06	0.0001417
TMEM41B	0.4005	1.593e-06	5.081e-05
SENP7	0.3998	2.343e-05	0.0004231
CCL28	0.3992	0.0001826	0.002047
ZNF813	0.3991	0.007948	0.03733
RNF144A	0.3988	3.281e-07	1.358e-05
GNE	0.3985	1.134e-06	3.812e-05
DHCR24	0.3981	3.436e-09	2.519e-07
C1orf21	0.398	1.121e-06	3.79e-05
MVK	0.3973	0.0003682	0.003526
PJA2	0.3965	4.855e-07	1.884e-05
N4BP2	0.3965	7.313e-05	0.001009
C8orf44-SGK3	0.3961	1.536e-05	0.0003061
NAPEPLD	0.3959	4.079e-05	0.0006494
ATP10B	0.3955	0.003958	0.02193
GNPTAB	0.3951	1.679e-08	1.076e-06
GPR137B	0.3943	4.613e-07	1.796e-05
MTURN	0.3941	0.001041	0.00797
FRMD3	0.3936	0.0002069	0.002238
FYB	0.3936	0.004336	0.02348
TMC7	0.3923	0.00727	0.03495
STX7	0.3911	3.994e-08	2.318e-06
ARHGEF3	0.3905	1.682e-08	1.076e-06
NSUN6	0.3898	0.0001432	0.001703
FEM1C	0.3896	0.0001242	0.001539
SLC33A1	0.3895	4.24e-05	0.0006645
TDRD3	0.3891	1.785e-05	0.0003393
CLEC2D	0.3891	0.001376	0.009797
UBN2	0.3888	3.632e-05	0.0005975
RAB6B	0.3885	5.185e-05	0.0007737
STON1	0.3883	0.0001577	0.001819
CCDC53	0.3876	0.00018	0.00203
LRIG2	0.3867	0.0002964	0.002956
IFT80	0.3864	2.591e-05	0.0004576
PLEKHH1	0.386	1.556e-07	7.2e-06
ABCC2	0.3857	7.287e-09	5.075e-07
TBC1D7	0.3849	1.931e-09	1.572e-07
ZNF41	0.3844	0.001863	0.01244
NCOA1	0.3838	0.000103	0.001326
GRIK2	0.3837	0.0002847	0.002869
CRYL1	0.3833	8.099e-05	0.001097
TESK2	0.383	0.005787	0.02942
WDFY1	0.3829	2.892e-09	2.19e-07
KCTD21	0.3824	3.91e-05	0.0006316
ZNF117	0.3819	0.00734	0.03517
ZNF717	0.3817	0.0001901	0.002109
DMXL2	0.3813	1.115e-05	0.0002366
EXOC1	0.3812	1.962e-05	0.0003665
BAAT	0.3809	3.292e-06	9.051e-05
RP11-53I6.2	0.3809	0.0007067	0.005886
STRIP2	0.3803	2.002e-06	6.077e-05
DNAJC3	0.3803	2.831e-06	8.01e-05
VPS13C	0.3803	1.733e-05	0.0003332
FAM63B	0.38	0.0001004	0.001304
PDIK1L	0.3795	0.000459	0.004197
RDH11	0.3778	3.218e-07	1.336e-05
ABCC4	0.3778	3.587e-06	9.692e-05
RFX7	0.3773	1.631e-05	0.0003209
ENTHD1	0.3762	0.001877	0.01251
CHD9	0.3756	4.547e-05	0.0007028
TRIM69	0.3749	7.746e-05	0.001057
PPM1L	0.3746	0.0006579	0.00558
MLANA	0.3745	3.344e-07	1.371e-05
GGPS1	0.3732	4.616e-05	0.0007101
UGT2B7	0.3727	8.592e-06	0.0001948
MIER3	0.3725	1.509e-05	0.0003021
ACAD11	0.3722	6.867e-05	0.0009608
HERC6	0.3721	0.01117	0.04765
SEMA6A	0.3713	2.772e-06	7.862e-05
GSTA4	0.3713	0.000152	0.001769
PGM2L1	0.3713	0.0002713	0.002765
PLEKHF2	0.3706	8.736e-06	0.0001959
LPCAT3	0.3705	3.779e-05	0.0006142
RAB8B	0.3694	1.779e-05	0.0003393
ACSL4	0.3688	1.326e-06	4.364e-05
SGK3	0.3688	8.094e-06	0.0001858
ZHX1	0.3686	1.299e-06	4.296e-05
C4orf29	0.3686	0.00125	0.009145
LYSMD3	0.3681	0.0001187	0.001483
UHRF2	0.3679	1.428e-06	4.628e-05
KMT2E	0.3675	1.169e-06	3.906e-05
TRPM1	0.3674	0.0002154	0.002314
CTD-2192J16.20	0.3673	0.00424	0.02311
CDC16	0.3671	1.001e-07	5.002e-06
FLVCR1	0.3667	2.931e-05	0.0005019
SETDB2	0.3664	4.757e-06	0.0001237
EEA1	0.3664	5.784e-06	0.0001436
CERS4	0.3661	0.002863	0.01723
PARP8	0.364	7.276e-05	0.001004
CECR2	0.3639	0.001461	0.01027
PIKFYVE	0.3636	1.189e-05	0.0002496
ACLY	0.3633	1.613e-07	7.436e-06
TSC1	0.3633	4.657e-06	0.0001214
LDLR	0.3627	1.428e-07	6.783e-06
DBI	0.3626	5.157e-07	1.965e-05
VPS8	0.3624	1.726e-05	0.0003324
BNC2	0.3614	0.0001584	0.001821
NLGN1	0.3612	0.006663	0.03274
ZNF155	0.3605	0.009938	0.0438
RAB5B	0.3604	3.802e-08	2.217e-06
SMARCA1	0.3599	1.356e-05	0.0002752
ACSL1	0.3597	1.902e-06	5.858e-05
ATG4A	0.3596	0.001538	0.01072
SLC24A5	0.3594	3.73e-06	0.0001003
FRA10AC1	0.3591	0.002082	0.01346
PLA2G4A	0.3584	5.434e-05	0.0008043
PIGL	0.358	0.01127	0.048
TMEM251	0.3567	0.0001481	0.001737
ZRANB3	0.3566	0.008941	0.0407
GOLGB1	0.356	5.533e-05	0.0008161
USP54	0.3553	2.681e-05	0.0004687
RP11-432B6.3	0.3552	0.0002606	0.00268
ALPK1	0.3551	0.006173	0.0309
ZBTB43	0.355	0.0004337	0.004021
MLLT11	0.3542	4.452e-05	0.0006914
AHCYL2	0.3536	9.63e-07	3.317e-05
CNPY4	0.3532	0.0001205	0.001503
VEZT	0.3527	9.812e-05	0.001279
PNPLA8	0.3526	3.963e-05	0.0006378
TRIQK	0.3524	0.0001146	0.001445
USP45	0.3521	0.0001353	0.001639
ARRDC4	0.3521	0.001966	0.01292
RP11-548K23.11	0.3516	6.068e-05	0.0008784
LPAR6	0.3512	0.0001511	0.001762
ZNF678	0.3507	0.0003049	0.003021
PIK3CA	0.3507	0.001697	0.01154
FAM84B	0.3504	7.596e-08	4.035e-06
C5orf51	0.3504	3.181e-05	0.0005396
DST	0.3502	5.009e-07	1.932e-05
RHOB	0.3499	0.0004796	0.00436
AGAP9	0.3488	0.006544	0.03231
FOXN2	0.3484	2.26e-05	0.0004107
PIR	0.3483	2.789e-05	0.0004823
LHFPL2	0.3482	1.611e-06	5.124e-05
NCOA7	0.348	3.574e-05	0.0005915
EFCAB7	0.3479	0.00124	0.009092
EBP	0.3471	3.814e-05	0.0006178
C11orf54	0.3471	0.00273	0.01662
SDCBP	0.3467	5.437e-07	2.047e-05
MEX3C	0.3463	1.745e-06	5.496e-05
ZSCAN21	0.3461	0.000373	0.003562
SLC18B1	0.3456	3.686e-06	9.938e-05
SHROOM4	0.3452	0.00135	0.009662
ADD3	0.3448	8.918e-07	3.108e-05
CEP290	0.3448	0.000228	0.002424
ACBD3	0.3439	1.717e-06	5.42e-05
SH3PXD2B	0.3438	1.037e-07	5.121e-06
AKAP9	0.3429	2.946e-05	0.0005027
TMEM60	0.3424	0.001235	0.009064
ADRBK2	0.3422	0.001874	0.0125
PRKD1	0.3418	0.0001355	0.001639
CD47	0.3417	1.521e-05	0.0003037
LAMTOR3	0.3417	0.001062	0.00807
IBTK	0.3412	2.319e-05	0.0004195
TTLL7	0.3411	0.0005473	0.004838
OPHN1	0.341	0.001186	0.008773
PDP2	0.3396	6.679e-05	0.0009435
PCMTD1	0.3393	0.0008412	0.006756
POLR3GL	0.3393	0.001188	0.008781
WDR47	0.3391	0.0001162	0.001459
PTPRJ	0.3387	8.55e-06	0.0001942
LSS	0.3386	0.001519	0.0106
ZNF419	0.3382	0.004808	0.02552
RRAGD	0.338	1.108e-05	0.0002358
JAZF1	0.3376	0.0008485	0.006805
CREG1	0.336	1.293e-05	0.0002657
WDR91	0.3358	0.0001257	0.001551
ODF2L	0.3358	0.0002652	0.002716
ZNF449	0.3358	0.0006367	0.005446
ZBTB8A	0.3356	0.00509	0.02656
ARMCX3	0.3352	3.99e-05	0.0006396
SPG11	0.3351	5.913e-05	0.0008608
OMA1	0.3351	0.001592	0.011
SCAMP1	0.335	0.0001094	0.001394
SYNC	0.3347	0.0001559	0.001808
ERO1LB	0.3347	0.0006417	0.005468
NFKBIZ	0.3345	0.0001617	0.001852
C4orf33	0.3342	0.00243	0.01518
DNAH14	0.334	0.001417	0.01001
ITPR2	0.3337	0.0004896	0.004435
C21orf91	0.3335	0.0004002	0.003783
GNA13	0.3331	1.866e-05	0.0003512
FGD4	0.3325	0.0005467	0.004838
C12orf76	0.3325	0.001514	0.01058
ZMYM6	0.3325	0.0017	0.01155
LAMA4	0.3323	1.054e-05	0.0002261
CCDC132	0.3322	0.0001289	0.001581
WIPF3	0.3318	0.001329	0.009569
INPP5F	0.3317	4.03e-06	0.0001073
CFI	0.3313	0.0007532	0.00619
NMRK1	0.3309	0.007418	0.03541
SQRDL	0.3308	0.0004327	0.004015
LUM	0.3308	0.0007321	0.006066
ZBTB41	0.3308	0.001248	0.00914
TMEM57	0.3301	0.0003011	0.002991
SWT1	0.3297	0.007662	0.03622
ARMT1	0.3295	2.755e-05	0.0004774
ARL6IP5	0.3288	2.336e-06	6.874e-05
ACACA	0.3288	0.0001399	0.001676
ZNF106	0.3282	1.285e-05	0.0002645
HERC1	0.3277	0.0006334	0.005435
ARHGAP28	0.3276	0.009261	0.04172
TTBK2	0.3272	0.0008547	0.006838
ADPRM	0.3272	0.008194	0.03819
SLFN5	0.327	3.939e-05	0.000635
SLC25A33	0.3266	0.001513	0.01058
LRRC8D	0.3264	0.0003268	0.003198
TUBE1	0.3264	0.002729	0.01662
FNBP1L	0.3263	3.782e-05	0.0006142
ZBTB25	0.3263	0.007031	0.03416
NCALD	0.3262	0.000284	0.002866
POLK	0.326	0.0002319	0.002457
ST6GAL1	0.3258	8.235e-06	0.0001884
MAP9	0.3258	0.0004047	0.003809
PPP1R21	0.3255	0.0007599	0.006214
SLC16A4	0.3254	0.0001103	0.001401
ACAN	0.3252	0.0107	0.04629
CLCN3	0.325	6.663e-06	0.00016
FAM206A	0.3247	0.002097	0.01353
KIAA1598	0.3246	1.205e-05	0.0002517
SLC26A2	0.3239	1.71e-06	5.414e-05
CD46	0.3238	1.398e-06	4.576e-05
HSD17B4	0.3233	1.3e-05	0.0002665
FAM214A	0.323	0.001495	0.01048
CPEB2	0.3227	8.71e-06	0.0001959
NHLRC3	0.3225	0.001324	0.009543
PER3	0.3225	0.004412	0.02377
MYO9A	0.3217	0.0001406	0.001682
CCNG1	0.3216	3.553e-06	9.641e-05
FCRLA	0.3214	0.000194	0.002141
MFAP3L	0.3212	0.0001702	0.001931
GANC	0.3212	0.00177	0.01195
BTN3A2	0.3211	0.003689	0.02083
PKNOX2	0.3196	0.0004108	0.003855
TRPM8	0.3189	6.714e-05	0.0009468
ABLIM3	0.3186	0.01139	0.04831
DTX3L	0.3181	8.736e-05	0.001166
SERINC5	0.318	1.756e-05	0.0003372
POLI	0.3169	0.001052	0.008027
IL13RA1	0.3167	4.726e-05	0.0007188
NAV2	0.3163	0.0001135	0.001434
TMEM5	0.3161	0.001903	0.01264
TYW5	0.3148	0.005907	0.02987
CAMLG	0.3145	0.000905	0.007149
GPR180	0.3141	0.0005098	0.004594
ZBED6	0.3139	0.002661	0.01633
PCMT1	0.3132	8.726e-06	0.0001959
JRKL	0.3132	0.001897	0.01262
MOB1B	0.313	6.261e-05	0.0009011
CAPRIN2	0.3124	0.0002885	0.002896
THBS3	0.3123	0.01054	0.0458
MYO5A	0.3115	3.358e-05	0.0005619
RPS6KC1	0.3111	8.557e-05	0.001147
LONRF2	0.3111	0.0001685	0.001917
RBAK	0.3106	0.00129	0.009355
ZFYVE26	0.3105	9.715e-05	0.001269
RNF13	0.3102	6.676e-05	0.0009435
RNF125	0.3099	0.0001367	0.001652
HINT3	0.3093	0.001336	0.009585
TRMT13	0.3092	0.01093	0.04707
BDP1	0.309	0.001625	0.01115
TRAK2	0.3079	2.723e-05	0.0004747
MRPL35	0.3078	0.0004967	0.004482
DBT	0.3073	0.002791	0.01688
RAB27A	0.3069	0.0001415	0.001688
SNX10	0.3067	2.624e-05	0.00046
IFT81	0.306	0.0004892	0.004434
GLT8D1	0.3059	6.829e-05	0.0009571
KLHL7	0.3057	0.0005174	0.004623
SPIRE1	0.3057	0.0009685	0.007565
PPP2R5A	0.3051	6.893e-05	0.0009633
ZNF654	0.3047	0.0004473	0.004117
SEC31B	0.3047	0.001234	0.009064
N4BP2L2	0.3039	0.0001956	0.002153
RP5-864K19.7	0.3039	0.0006463	0.005498
ZNF862	0.3038	0.004342	0.02349
FNIP2	0.3037	5.699e-05	0.0008346
MGA	0.3036	0.001348	0.009653
HTR2B	0.3036	0.006436	0.03189
CGGBP1	0.3035	1.787e-05	0.0003393
RABGAP1L	0.3035	0.0005144	0.004613
TMEM106B	0.3034	0.0005936	0.005168
NUDT12	0.3032	0.00325	0.01898
LRP8	0.3029	1.984e-05	0.0003695
PI4K2A	0.3027	2.128e-05	0.0003922
CBY1	0.3023	0.007625	0.03608
HRK	0.3019	0.001916	0.01267
GNPDA1	0.3018	0.0004182	0.003915
ASAP3	0.3017	0.002057	0.01333
PLD1	0.3016	0.0005114	0.004596
CCPG1	0.3014	0.0002049	0.002222
SLC35A1	0.3011	0.001259	0.009188
MORC3	0.3008	0.001034	0.007931
ZC2HC1A	0.3006	0.00649	0.03212
TMTC2	0.3003	0.0002246	0.002394
STK38L	0.3003	0.001819	0.01222
TTC3	0.2998	2.753e-05	0.0004774
ZNF432	0.2993	0.00937	0.04207
NRIP1	0.2991	0.0003601	0.003465
UHRF1BP1	0.2988	0.0003123	0.003093
C2orf74	0.2985	0.003315	0.01926
ESCO1	0.2984	0.001423	0.01003
PIK3R1	0.2983	0.0006749	0.005678
CLIC4	0.2982	5.117e-06	0.0001306
C5orf28	0.2981	0.002937	0.01754
FAM213A	0.2977	3.176e-06	8.793e-05
CIPC	0.2977	0.0002519	0.002625
SGTB	0.2974	0.001301	0.009415
TXNIP	0.2967	0.0002202	0.002358
TRIM16	0.2966	0.003342	0.01937
CC2D2A	0.296	0.001975	0.01297
PLGRKT	0.2957	0.01073	0.04638
TMEM186	0.2955	0.004775	0.02537
PGGT1B	0.2952	0.001769	0.01195
CEP57	0.295	0.0009472	0.007436
BLOC1S5	0.2947	0.0002885	0.002896
GALM	0.2946	0.0008626	0.006888
XYLB	0.2942	0.0001644	0.00188
GDF11	0.2942	0.002863	0.01723
PARP4	0.2939	1.055e-05	0.0002261
GXYLT1	0.2938	0.002025	0.01319
PYROXD1	0.2938	0.004863	0.02571
ZNF623	0.2936	0.0007575	0.006206
CTBS	0.2933	0.003287	0.01916
KDM5B	0.2927	0.0001414	0.001688
SNAI2	0.292	7.358e-05	0.001011
EMC2	0.2916	0.0005686	0.004984
RP11-244H3.4	0.2916	0.01188	0.04999
PHKB	0.2912	0.0005366	0.004764
TMED10	0.2909	1.039e-05	0.0002238
CCDC14	0.2906	0.0001273	0.001566
C1orf131	0.2905	0.003853	0.02144
B4GALT5	0.2903	8.224e-06	0.0001884
B3GNT2	0.2901	0.002423	0.01514
NSMAF	0.29	0.0001813	0.002039
TRIB1	0.2899	5.389e-05	0.0007985
ZNF397	0.2896	0.007427	0.03543
IFI16	0.2895	2.149e-05	0.0003944
LINC01578	0.2895	0.006931	0.0338
RHOT1	0.2893	0.0008458	0.006788
MEGF9	0.2892	0.0003404	0.00331
MUT	0.2892	0.003748	0.02104
IKZF5	0.2887	0.007612	0.03605
PIK3R3	0.2882	0.004872	0.02573
MLH3	0.2881	0.0006235	0.005368
MT-RNR2	0.288	0.004077	0.02241
PANK3	0.2869	0.0002772	0.002812
RIT1	0.2865	0.0006281	0.0054
SLC6A15	0.2864	9.317e-05	0.00122
SLC1A4	0.2863	1.641e-05	0.0003225
ASAH1	0.2863	8.639e-05	0.001157
DYNC2LI1	0.2862	0.007926	0.03727
SEL1L	0.2859	8e-05	0.001087
SLAMF7	0.2854	3.504e-05	0.0005819
SLC25A43	0.2854	0.002688	0.01644
ABCA5	0.2854	0.01063	0.04608
SLC31A1	0.2853	4.542e-05	0.0007028
RP11-493E12.3	0.2852	0.003143	0.01853
FAM63A	0.2852	0.007392	0.03533
ACOX1	0.2851	0.0002316	0.002457
ARHGAP21	0.285	5.005e-05	0.0007523
PPAP2A	0.285	0.003768	0.02111
PRRC1	0.2849	0.0001895	0.002106
VPS13A	0.2845	0.001164	0.008617
EPS15	0.2843	0.0001851	0.00207
RASGEF1A	0.2842	0.000761	0.006215
MAP3K2	0.2839	0.0002565	0.002657
TMEM87A	0.2837	0.0003819	0.003636
NCOA3	0.2833	0.001373	0.009779
FAM219B	0.2829	0.0004144	0.003885
FAM8A1	0.2828	0.0001032	0.001327
MTMR11	0.2826	0.01053	0.04577
NNT	0.2824	6.123e-05	0.0008833
GOLGA8B	0.2824	0.0007225	0.005998
PSD3	0.2823	0.009952	0.04383
ZNF518A	0.2822	0.006749	0.0331
SFXN3	0.282	3.416e-05	0.0005703
GON4L	0.282	0.0003839	0.003651
RNF19A	0.282	0.0004301	0.004003
HMGN4	0.2819	0.002907	0.01743
TMEM161B	0.2815	0.00125	0.009144
SHC4	0.2813	0.000162	0.001855
CRBN	0.281	0.003819	0.02129
DERA	0.2805	0.0009159	0.007222
CFAP36	0.2805	0.001163	0.008613
DPH3	0.2804	0.0004341	0.004022
ABI1	0.2802	8.124e-05	0.001097
ZZZ3	0.2794	0.004105	0.02252
PLEKHA1	0.2791	0.0003154	0.003116
C6orf165	0.279	0.006023	0.03032
ZNF280B	0.279	0.0106	0.04601
KRAS	0.2787	0.0006006	0.005218
DDHD2	0.2785	0.001235	0.009064
GTPBP10	0.2785	0.002029	0.01321
ZBTB33	0.2785	0.007843	0.03691
NAA30	0.2783	0.001203	0.008879
MANF	0.2782	1.498e-05	0.000301
COG3	0.2781	0.005063	0.02649
ATRX	0.278	0.001264	0.00921
RAB38	0.2778	0.0001392	0.001674
FUT8	0.2777	0.01022	0.04479
SLC50A1	0.2775	0.0006383	0.005447
RUFY3	0.2775	0.001034	0.007931
ZKSCAN1	0.2774	0.0006707	0.00565
MTUS1	0.2771	0.0005169	0.004622
TPD52L1	0.2771	0.002727	0.01662
ERCC4	0.2771	0.009176	0.04145
WIPI1	0.277	0.001618	0.01112
SLC19A2	0.2768	0.001982	0.013
PPM1H	0.2766	0.003699	0.02085
MTHFR	0.2761	0.003511	0.0201
SHPRH	0.276	0.01007	0.04424
CCDC82	0.2756	0.0006849	0.005739
PGD	0.2755	7.344e-05	0.001011
RAB5A	0.2755	0.0004509	0.004138
ACCS	0.2751	0.006884	0.03364
MORN4	0.2751	0.007134	0.0345
ATG10	0.2751	0.008522	0.03936
ZNF652	0.2749	0.001348	0.009653
TNKS	0.2747	0.001113	0.008367
PRKACB	0.2744	0.001325	0.009543
PFKFB2	0.2743	0.0002546	0.002645
ARL1	0.2743	0.0002886	0.002896
TRAPPC6B	0.2743	0.002519	0.01564
XBP1	0.2741	0.0006599	0.005588
ZNF330	0.2741	0.0007443	0.006136
CYP4V2	0.2735	0.01097	0.04714
SKAP2	0.2733	0.001003	0.007753
NDUFA5	0.2728	0.001907	0.01265
ADCY1	0.2726	0.0009781	0.007611
DMXL1	0.2724	0.001689	0.0115
PEX1	0.2723	0.001465	0.01029
RSU1	0.272	0.0002592	0.002673
ONECUT2	0.2719	0.008745	0.04003
ULK2	0.2717	0.007964	0.03736
LRCH1	0.2711	0.001137	0.008487
SOX5	0.2711	0.007119	0.03444
GPD1L	0.2707	0.002662	0.01633
NDUFAF2	0.2707	0.01158	0.04896
BTRC	0.2706	0.002366	0.01489
TRIP4	0.2703	0.004269	0.02321
HIAT1	0.2702	0.0005599	0.004925
ZFYVE9	0.2702	0.005663	0.02894
LACC1	0.2702	0.009854	0.04357
STAU2	0.27	0.0006942	0.005801
OCEL1	-0.27	0.01006	0.04424
NMRAL1	-0.2701	0.01069	0.04628
WDR5	-0.2704	0.0002986	0.002971
PPP5C	-0.2712	0.001089	0.00822
PKP4	-0.2716	0.0003226	0.003165
DDRGK1	-0.2716	0.004029	0.0222
COLGALT1	-0.2717	0.002518	0.01564
LATS2	-0.2719	0.0002181	0.002338
EHMT1	-0.272	0.006609	0.03253
PEPD	-0.2721	0.001268	0.009229
EDC4	-0.2722	0.009329	0.04192
PPCDC	-0.2724	0.01088	0.04687
AKT2	-0.2727	0.00182	0.01222
ZNF672	-0.2739	0.003302	0.01921
MRPL36	-0.2745	0.002236	0.01423
FAM127A	-0.2748	0.009308	0.04189
CD3EAP	-0.2751	0.001028	0.007895
ITPA	-0.276	0.004963	0.02608
GRINA	-0.2762	0.00396	0.02193
DDX39A	-0.2764	0.0002004	0.002185
SLC1A5	-0.2765	0.0006688	0.005642
2009-09-01	-0.2768	0.006034	0.03034
RGS16	-0.2768	0.009326	0.04192
CMTM7	-0.2768	0.01097	0.04714
ABT1	-0.277	0.006042	0.03037
PSMC3IP	-0.2773	0.001234	0.009064
PRAP1	-0.2775	0.006239	0.03111
MRPS26	-0.2778	0.004139	0.02265
TBC1D8	-0.2792	0.001359	0.009707
MYO1C	-0.2801	0.0009689	0.007565
PCGF2	-0.2805	0.008939	0.0407
CDCA5	-0.2806	5.224e-05	0.0007781
MEGF8	-0.2807	0.007983	0.03741
KCTD5	-0.2808	0.001746	0.01182
RPL8	-0.281	0.002996	0.01781
TPST1	-0.2828	0.0006759	0.005679
C17orf89	-0.2829	0.0009899	0.007679
WRAP73	-0.283	0.003779	0.02115
CWC27	-0.2834	0.002933	0.01753
PTPN23	-0.2836	0.009895	0.04369
KCTD14	-0.2839	0.004348	0.02351
AGPAT3	-0.2842	0.00183	0.01227
PRMT7	-0.2844	0.003063	0.01812
SOX12	-0.2844	0.01046	0.04555
RP11-216L13.19	-0.2844	0.01185	0.04987
NLE1	-0.2846	0.001255	0.009169
NME4	-0.285	0.007486	0.03559
RPS6KB2	-0.2851	0.009702	0.04311
RNPS1	-0.2855	0.0001147	0.001445
TNFAIP1	-0.2857	0.0009508	0.007459
LIMD2	-0.2857	0.009995	0.04398
OTUB1	-0.2858	0.0005683	0.004984
NDUFC2-KCTD14	-0.2862	0.00443	0.02385
FLNB	-0.2865	5.3e-05	0.0007876
ARF1	-0.2867	0.001918	0.01267
ZNF576	-0.2869	0.00896	0.04077
SMIM4	-0.287	0.005477	0.02816
C18orf25	-0.2871	0.0002016	0.002194
FAM65A	-0.2874	0.004523	0.02425
PDLIM1	-0.2877	0.001536	0.01072
MGAT1	-0.288	0.0008255	0.006655
IBA57	-0.288	0.008165	0.03811
KIF22	-0.2887	0.0001925	0.00213
SMAD3	-0.2888	0.0002654	0.002716
FAM127C	-0.2891	0.002546	0.01576
NDUFA13	-0.2891	0.007504	0.03565
PYGB	-0.2895	0.003322	0.01928
RITA1	-0.2896	0.001961	0.0129
CTD-2132N18.3	-0.2901	0.0007244	0.00601
UQCR11	-0.2908	0.003651	0.02068
CNNM4	-0.2913	0.0105	0.04565
COMMD5	-0.2915	0.009385	0.04211
RAD23A	-0.2918	0.01035	0.04515
ATP6V0E2	-0.292	0.009643	0.04288
RDH13	-0.2922	0.002558	0.01581
SCAP	-0.2929	0.003962	0.02193
IRS2	-0.293	0.0002534	0.002638
FBLN1	-0.2939	0.008362	0.03879
EPB41L2	-0.294	0.0008186	0.006621
BRD4	-0.2941	0.0006889	0.005765
TJAP1	-0.2941	0.008143	0.03802
CTDSPL	-0.2945	0.0001245	0.00154
ZNF316	-0.2946	0.005754	0.0293
MYEOV2	-0.2955	0.0009959	0.007711
FGF7	-0.2958	0.01181	0.04975
HIGD2A	-0.296	0.002396	0.01502
DAK	-0.2964	0.008047	0.0377
HAUS7	-0.2966	0.01139	0.04831
SPRY2	-0.2967	5.016e-06	0.0001291
TRIM41	-0.2969	0.006295	0.0313
FLT1	-0.2972	0.003845	0.0214
HPS6	-0.298	0.01169	0.04937
ORAI2	-0.2981	0.002756	0.01674
RPS6KA4	-0.2983	0.00201	0.01313
AMPD2	-0.2985	0.006589	0.0325
TSTA3	-0.2986	0.002	0.01308
TMEM115	-0.2987	0.001058	0.008055
PTMA	-0.2989	6.804e-05	0.0009551
AP2S1	-0.299	0.0003167	0.003126
R3HCC1	-0.299	0.007955	0.03734
FAM58A	-0.299	0.009177	0.04145
DDX28	-0.2996	0.003117	0.0184
SAMD4B	-0.2999	0.0005155	0.004618
CCAR2	-0.3003	8.35e-05	0.001122
BRMS1	-0.3003	0.001139	0.008493
POC1A	-0.3006	0.0001009	0.001307
HOXC9	-0.301	0.01056	0.04588
HEG1	-0.3013	0.0003618	0.003478
PKD1P6	-0.3023	0.007974	0.03739
MAP3K6	-0.3023	0.009491	0.04245
NOL6	-0.3027	0.0003043	0.003018
BIRC2	-0.3028	4.758e-05	0.0007213
NCS1	-0.3029	0.0001471	0.001733
GTF2F1	-0.3032	0.000697	0.005813
FAM64A	-0.3032	0.002185	0.01398
WRAP53	-0.3034	0.003994	0.02208
URGCP-MRPS24	-0.3042	0.0001456	0.001725
MARK4	-0.3042	0.003404	0.01966
ENTPD6	-0.3043	0.002359	0.01486
INO80E	-0.3043	0.003191	0.01873
FAM132B	-0.3043	0.0107	0.04629
CHST14	-0.3045	0.002951	0.01761
FAT1	-0.3049	6e-06	0.0001484
TPRA1	-0.3053	0.00437	0.02357
ALKBH4	-0.3053	0.00489	0.02578
FSTL3	-0.3053	0.005896	0.02984
TREX2	-0.3053	0.008338	0.0387
TAPBP	-0.3053	0.009324	0.04192
SLC25A25	-0.3054	0.002049	0.0133
ACTN1	-0.3059	0.0001444	0.001715
VASP	-0.3062	0.0002018	0.002194
CHCHD5	-0.3062	0.01181	0.04975
CLPTM1L	-0.3063	6.733e-05	0.0009483
SH2D5	-0.3063	0.006603	0.03251
DBNDD2	-0.3064	0.0007916	0.006431
GYS1	-0.3065	0.0002494	0.002605
FAM129B	-0.3065	0.007369	0.03528
HYAL2	-0.3067	0.008203	0.0382
WBSCR16	-0.3068	0.0007449	0.006136
UAP1	-0.3069	0.0002511	0.002618
ARF5	-0.3071	0.002407	0.01508
NUMBL	-0.3071	0.008867	0.04046
TBC1D9B	-0.3074	0.000494	0.004468
CTC-260F20.3	-0.3074	0.005604	0.02872
DGCR2	-0.3075	0.003696	0.02085
GSTP1	-0.3075	0.006178	0.03091
ACOT7	-0.3075	0.009503	0.04249
CLN6	-0.3081	0.001056	0.008045
NXT1	-0.3081	0.004057	0.02234
NUP210	-0.3084	3.679e-05	0.0006021
PTDSS2	-0.3085	0.009209	0.04153
RPS5	-0.3088	0.001042	0.00797
FZD7	-0.3089	0.004539	0.02432
PELO	-0.3092	0.0003718	0.003553
AP1B1	-0.3093	0.0009302	0.007316
PLOD3	-0.3099	0.006876	0.03364
TFAP4	-0.3101	0.009543	0.04263
SAMD1	-0.3104	0.003201	0.01877
MAN2C1	-0.3104	0.005453	0.02806
MC1R	-0.3105	0.01111	0.04748
CSNK1E	-0.3107	0.0001975	0.002164
RRS1	-0.3107	0.005432	0.028
MUS81	-0.3113	0.007474	0.03554
LGALS1	-0.3116	0.00872	0.03995
GIT1	-0.3117	0.006687	0.03282
ALYREF	-0.3118	0.0008011	0.006488
C9orf114	-0.3121	0.00455	0.02434
RPS19	-0.3123	0.0009938	0.007705
PAQR4	-0.3123	0.001515	0.01058
LIG1	-0.3124	0.000251	0.002618
MLF2	-0.3126	2.552e-05	0.0004525
SMPD4	-0.3126	0.001087	0.00822
RP4-559A3.7	-0.3126	0.009294	0.04185
GPX4	-0.3133	0.001169	0.008648
KIF1C	-0.3137	4.132e-05	0.0006537
PLAT	-0.3137	0.001143	0.008516
ACTB	-0.3138	0.004257	0.02317
ADAM15	-0.3143	0.001591	0.011
KIAA2013	-0.3143	0.00162	0.01113
ECE2	-0.3145	0.002289	0.01453
ADAMTS1	-0.3147	0.001162	0.008612
ZNF777	-0.3147	0.004538	0.02432
P3H3	-0.3147	0.008672	0.0398
POM121	-0.3149	4.668e-05	0.0007136
RPL29	-0.3149	0.001899	0.01263
CCNF	-0.3151	0.0008793	0.006993
STRA13	-0.3152	0.009178	0.04145
POM121C	-0.3153	5.818e-05	0.0008491
AFAP1	-0.3156	0.000457	0.004182
PPP1CA	-0.3158	5.496e-05	0.0008115
CDAN1	-0.3159	0.003711	0.02088
CLPTM1	-0.316	6.671e-05	0.0009435
STXBP6	-0.3161	0.00174	0.01179
SART1	-0.3162	0.007402	0.03536
SERPINB8	-0.3165	0.001104	0.008317
STK25	-0.3165	0.003561	0.02032
PUF60	-0.3166	0.0003645	0.003499
PMPCA	-0.3167	0.0001256	0.001551
ZNF428	-0.3171	0.00783	0.03686
CTD-2192J16.24	-0.3172	0.00534	0.02764
RPL13	-0.318	0.0002844	0.002869
AFF3	-0.3182	0.003434	0.01976
RP11-637O19.3	-0.3183	0.00133	0.009569
RP11-216L13.17	-0.3184	0.005646	0.02889
SERPINE2	-0.3186	1.685e-05	0.0003277
SNAP47	-0.3194	0.006497	0.03213
SMURF2	-0.3197	0.0001242	0.001539
SYS1-DBNDD2	-0.32	0.0008231	0.006648
POMGNT2	-0.3203	0.001147	0.008535
COX8A	-0.3205	0.002165	0.01387
MON1A	-0.3206	0.008489	0.03924
DDA1	-0.3207	0.002352	0.01484
KMT2B	-0.3208	0.003689	0.02083
IPO4	-0.321	0.001844	0.01234
ORC1	-0.3211	0.0005709	0.005002
PPFIA4	-0.3212	0.00275	0.01671
SAFB2	-0.3213	0.0004611	0.00421
INTS5	-0.3213	0.008619	0.03965
PFN1	-0.3216	5.467e-05	0.0008082
TUBGCP2	-0.3218	0.002957	0.01762
BAHD1	-0.3219	0.0008632	0.006888
ZNF768	-0.322	0.001089	0.00822
RPS2	-0.3228	0.0018	0.01211
PCDH1	-0.323	0.0006412	0.005468
SESN2	-0.3231	0.0001171	0.001468
FLRT3	-0.3237	0.01086	0.04683
EN2	-0.3239	0.0005503	0.004858
CBX2	-0.324	0.0004221	0.00394
DDIT4	-0.324	0.009424	0.04225
DEDD2	-0.324	0.009946	0.04383
CCDC97	-0.3241	0.0004871	0.004418
PLXNB1	-0.3244	0.00291	0.01744
VPS28	-0.3245	0.008895	0.04055
MICALL1	-0.3246	0.0003275	0.003203
BAX	-0.3247	0.001823	0.01224
MRPL57	-0.3249	0.001904	0.01264
ABL1	-0.325	0.0002321	0.002457
TLE3	-0.325	0.002817	0.01702
ZDHHC24	-0.325	0.004867	0.02572
CD151	-0.3251	0.004393	0.02367
NDUFV1	-0.3253	0.003606	0.02049
RPS9	-0.3264	0.001554	0.0108
FAM73B	-0.3264	0.009202	0.04153
PPP1R9B	-0.3267	0.0002782	0.002819
SORBS2	-0.3269	4.697e-05	0.0007163
PDXK	-0.3278	0.0001968	0.00216
DGAT2	-0.3284	0.004513	0.02421
DHRS13	-0.3285	0.008364	0.03879
LZTS2	-0.3289	0.00747	0.03554
CCND3	-0.3291	0.001204	0.008881
ZNF341	-0.3294	0.007156	0.03458
TBX2	-0.3295	0.001357	0.009699
MTCL1	-0.3296	0.0007559	0.006198
EPAS1	-0.3297	1.697e-05	0.0003286
DNAJC5	-0.3297	0.0006252	0.005379
ATG101	-0.33	0.0005145	0.004613
PDXP	-0.3307	1.542e-05	0.0003068
CISD3	-0.3307	0.001115	0.008382
EPHB4	-0.3307	0.001399	0.009921
L1CAM	-0.3307	0.007373	0.03529
CDC20	-0.3311	4.258e-07	1.673e-05
LTBP3	-0.3313	0.001334	0.00958
ACTR1B	-0.3313	0.00409	0.02246
PFKFB3	-0.3314	3.337e-05	0.0005599
CYB5R3	-0.3314	0.004294	0.02331
POLE	-0.3315	2.396e-06	7.001e-05
CSK	-0.3315	0.004286	0.02329
FPGS	-0.3317	0.00363	0.02059
VARS	-0.3318	7.885e-05	0.001073
RCAN1	-0.3319	2.857e-07	1.216e-05
MICAL3	-0.3319	3.085e-06	8.593e-05
RRP9	-0.3323	0.0005823	0.005091
PACSIN3	-0.3324	0.01151	0.04876
MRPS24	-0.3327	4.383e-05	0.0006826
KLHDC4	-0.3328	0.0001896	0.002106
MAP7D1	-0.3328	0.000213	0.00229
FAU	-0.3328	0.00486	0.0257
STAMBPL1	-0.333	4.192e-05	0.0006585
PGAM5	-0.3331	6.974e-05	0.0009735
PRRC2A	-0.3335	0.0003235	0.003171
TMCO4	-0.3337	0.002564	0.01584
MRPL23	-0.3338	0.0003184	0.003137
IGHMBP2	-0.3338	0.001828	0.01227
EML3	-0.3343	0.0003406	0.00331
SLX4	-0.3348	0.001196	0.008837
CCDC12	-0.3349	0.005015	0.0263
SRRT	-0.3352	2.571e-05	0.0004547
NFKBIB	-0.3353	0.00469	0.02495
RRP7A	-0.3354	8.817e-05	0.001173
SKI	-0.3355	0.0001016	0.001314
GPRC5A	-0.3357	1.484e-05	0.0002987
RELL2	-0.3365	0.007675	0.03627
DHX30	-0.3366	7.632e-05	0.001042
U2AF2	-0.3371	0.0001511	0.001762
MCM7	-0.3373	1.094e-06	3.707e-05
ATN1	-0.3377	0.0009659	0.007559
PACS1	-0.3382	8.898e-05	0.001178
DUSP7	-0.3382	0.0003877	0.003685
VPS37C	-0.3382	0.001049	0.008015
SCYL1	-0.3382	0.004447	0.02392
PFAS	-0.3383	1.606e-05	0.0003171
SDC4	-0.3387	2.675e-05	0.0004684
CMIP	-0.3391	0.001161	0.008612
ENGASE	-0.3393	0.002314	0.01464
TMEM102	-0.3394	0.003577	0.02038
TRIOBP	-0.3399	0.0001119	0.001416
KEAP1	-0.3399	0.0005139	0.004613
TAF6	-0.3399	0.002489	0.01551
CADM4	-0.34	0.0002428	0.002547
NXN	-0.3406	0.0001479	0.001737
C1orf122	-0.3408	0.001232	0.009064
SF3B4	-0.341	0.0002698	0.002755
BCL2L1	-0.3415	4.66e-05	0.0007133
NOL12	-0.3415	0.002129	0.01369
SUSD3	-0.3415	0.00813	0.038
FAM89B	-0.3419	0.01109	0.04747
ITGA3	-0.3421	0.0005404	0.004788
MRPL38	-0.3421	0.000963	0.007541
SPTBN5	-0.3421	0.008508	0.03931
HYI	-0.3422	0.0008854	0.007021
IRF3	-0.3422	0.002827	0.01707
RANBP3	-0.3423	0.000826	0.006655
HPDL	-0.3427	0.0003903	0.003707
HLA-A	-0.3428	2.277e-05	0.0004131
CCDC80	-0.3428	0.007233	0.03482
NBEAL2	-0.3429	0.002886	0.01734
LMAN2	-0.343	0.0003366	0.003276
TSEN34	-0.3431	0.003404	0.01966
NR4A2	-0.3436	0.002357	0.01486
GIGYF1	-0.3438	0.001004	0.007753
MBOAT7	-0.3441	0.0004453	0.004105
SIPA1L3	-0.3442	0.00345	0.01983
ORAI1	-0.3444	0.006432	0.03189
CTIF	-0.3445	0.001421	0.01003
E2F2	-0.345	3.998e-05	0.00064
IMP3	-0.346	3.941e-05	0.000635
ITGB5	-0.3465	2.769e-06	7.862e-05
ENG	-0.3468	0.0004487	0.004127
DGAT1	-0.3468	0.005766	0.02934
OGFOD3	-0.347	0.002839	0.01712
SLC39A3	-0.347	0.004882	0.02577
GTPBP3	-0.3472	0.002414	0.01511
ERCC1	-0.3474	0.0002043	0.002217
EBNA1BP2	-0.3482	3.678e-07	1.478e-05
ITPRIP	-0.3483	1.449e-05	0.0002926
ERCC6-PGBD3	-0.3489	0.0003433	0.003331
AC009133.24	-0.3491	0.001689	0.0115
C17orf96	-0.3491	0.00856	0.03951
FAM83G	-0.3493	0.004236	0.0231
HNRNPUL1	-0.3496	3.539e-07	1.436e-05
CBX6	-0.3497	0.000147	0.001733
FAM98C	-0.3497	0.009165	0.04143
MRPL52	-0.3498	0.0009806	0.007621
SDF4	-0.3501	0.0005637	0.004948
KLC2	-0.3506	0.001054	0.008029
TCOF1	-0.3508	2.996e-05	0.0005094
AP2A2	-0.3509	0.0003641	0.003497
NUDT16L1	-0.3512	0.002136	0.01371
SEC14L1	-0.3514	1.204e-05	0.0002517
XXbac-BPG246D15.9	-0.3514	0.0005841	0.005097
ABCB8	-0.3517	0.003408	0.01966
TSC2	-0.3519	0.003257	0.019
ABHD14A	-0.3519	0.004314	0.02339
RALY	-0.3525	0.0005319	0.00473
PRMT1	-0.3528	1.647e-05	0.0003226
MAPK8IP2	-0.3529	0.0007842	0.006379
STUB1	-0.3529	0.002864	0.01723
RP11-196G11.1	-0.3533	8.83e-05	0.001174
AKT1	-0.3537	0.0007973	0.006465
BNIP3	-0.3539	1.459e-07	6.849e-06
ANAPC2	-0.354	0.0008599	0.006871
GPSM3	-0.3541	0.01117	0.04765
ATG16L2	-0.3542	0.002624	0.01616
CDKN1A	-0.3548	1.816e-05	0.0003439
MFI2	-0.3548	0.008725	0.03996
RBM10	-0.3554	0.003682	0.02082
SUN2	-0.3556	0.002283	0.01451
GABPB2	-0.3557	0.006206	0.031
NMRK2	-0.3557	0.00659	0.0325
AGTRAP	-0.3562	0.002297	0.01457
TRIM39-RPP21	-0.3563	0.004367	0.02357
TREX1	-0.3563	0.007512	0.03566
ANKRD11	-0.3569	3.672e-05	0.0006017
PLK1	-0.357	1.092e-05	0.0002333
DCXR	-0.357	0.002601	0.01602
GMIP	-0.3572	0.004508	0.02419
RANGAP1	-0.3576	5.574e-05	0.0008173
ELK1	-0.3577	0.0001865	0.002082
HDAC5	-0.3578	0.001686	0.01149
AKT1S1	-0.3578	0.001956	0.01288
TM4SF1	-0.3582	0.0001343	0.001631
TWF2	-0.3584	0.001079	0.00818
DUSP23	-0.3585	0.0003486	0.003369
KRT15	-0.3585	0.009448	0.04233
SLC29A4	-0.3586	0.009998	0.04398
MAD2L2	-0.3589	7.037e-05	0.0009806
PRKCSH	-0.359	0.001139	0.008493
TRMU	-0.3593	2.952e-05	0.0005027
NUP62	-0.3594	8.702e-06	0.0001959
C15orf39	-0.3595	0.002143	0.01374
SMO	-0.3596	0.006356	0.03156
PNKP	-0.3598	0.0009824	0.00763
COTL1	-0.36	5.145e-06	0.0001309
RP11-197N18.2	-0.3605	0.0007329	0.006066
ARHGEF19	-0.3605	0.004071	0.02238
ABCB9	-0.3606	0.0007583	0.006209
TRIP10	-0.3621	0.0002725	0.002775
OAZ1	-0.3622	0.0006349	0.005444
MFAP2	-0.3627	0.006666	0.03275
PXDC1	-0.3628	9.946e-07	3.398e-05
ACP2	-0.3629	7.621e-05	0.001042
ALCAM	-0.3632	2.878e-06	8.127e-05
NFIC	-0.3632	0.0003287	0.003207
C22orf29	-0.3633	5.043e-06	0.0001296
CXXC1	-0.3635	0.002216	0.01413
ZNF282	-0.3637	0.0006601	0.005588
MEPCE	-0.364	5.134e-05	0.000768
FSCN3	-0.3641	0.002136	0.01371
E2F1	-0.3642	3.717e-05	0.0006076
ADGRL1	-0.3643	0.0005159	0.004618
ADAMTSL5	-0.3646	0.005134	0.02673
EIF3G	-0.3659	8.122e-05	0.001097
MALSU1	-0.3661	2.613e-05	0.0004587
CYHR1	-0.3663	0.002438	0.01522
POU6F1	-0.3663	0.003617	0.02054
ARFGAP1	-0.3669	0.007032	0.03416
SNX8	-0.3671	0.003567	0.02034
PKN1	-0.3676	0.004578	0.02445
PRKCZ	-0.3677	0.001737	0.01178
PHPT1	-0.3677	0.001943	0.01281
LGALS3BP	-0.3678	0.003021	0.01793
CNOT3	-0.3684	6.371e-05	0.0009148
SCML2	-0.3691	0.004421	0.02381
TBC1D4	-0.3692	4.691e-08	2.637e-06
ELL2	-0.3693	7.328e-06	0.0001723
SLC45A3	-0.3693	0.0008244	0.00665
BANP	-0.3694	0.005629	0.02884
ZC3H18	-0.3695	8.109e-05	0.001097
PANK4	-0.3697	0.0001574	0.001818
PGLS	-0.3697	0.001919	0.01267
PTCH1	-0.37	0.0004406	0.00407
SNAPC1	-0.3705	1.123e-05	0.0002373
PLD3	-0.3707	0.002627	0.01617
SLMO1	-0.3713	0.00684	0.03351
TAOK2	-0.3715	0.0001108	0.001404
ZNF511	-0.3716	2.827e-05	0.0004875
FKRP	-0.3717	0.01134	0.04819
RP13-279N23.2	-0.3722	0.005381	0.02776
ARL6IP4	-0.3724	0.0002894	0.002902
ZMYND19	-0.3733	0.005791	0.02942
ST3GAL2	-0.3735	0.0002357	0.002487
CCHCR1	-0.3735	0.0004404	0.00407
C1orf35	-0.3735	0.001839	0.01232
TSEN54	-0.3738	0.000149	0.001745
AK4	-0.3738	0.000602	0.005227
TMEM39B	-0.3742	0.001314	0.009494
DNMT1	-0.3754	8.167e-08	4.32e-06
FHOD1	-0.3754	1.827e-05	0.0003449
SLC25A39	-0.3756	0.003919	0.02174
TMEM45A	-0.3762	0.0002562	0.002656
ANKRD13B	-0.3762	0.002739	0.01666
LMNA	-0.3763	0.006324	0.03142
TUBB6	-0.3768	5.844e-05	0.0008518
FLRT2	-0.3768	0.0001057	0.001355
CTD-2207O23.3	-0.3769	0.0004057	0.003815
C1orf198	-0.377	5.49e-06	0.0001385
CBX8	-0.3771	0.002417	0.01512
GFER	-0.3777	0.0002593	0.002673
DTYMK	-0.3787	0.0002279	0.002424
CBX4	-0.3789	0.002737	0.01666
ARHGEF10L	-0.379	0.0016	0.01103
PTPRS	-0.3791	0.0001939	0.002141
MFSD12	-0.3791	0.001553	0.0108
PTPRF	-0.3793	1.158e-05	0.0002435
ABCD1	-0.3796	0.006176	0.03091
BAIAP2	-0.3798	0.001053	0.008029
SMARCA4	-0.3801	4.361e-05	0.00068
IL4I1	-0.3801	0.007238	0.03482
NAB2	-0.3802	2.822e-05	0.0004872
TMEM108	-0.3802	0.0001042	0.001337
TNIP1	-0.3804	6.469e-06	0.000156
SEMA4C	-0.3804	0.001363	0.009718
RP13-1032I1.10	-0.3807	2.031e-06	6.134e-05
XXbac-B461K10.4	-0.3808	8.074e-06	0.0001857
CHMP1A	-0.3809	0.002075	0.01343
IMPDH1	-0.381	0.0004496	0.004129
DAZAP1	-0.3814	2.383e-05	0.0004274
FRMD8	-0.3814	0.0001806	0.002032
EPS8L2	-0.3815	0.008651	0.03972
CDH24	-0.3816	0.001027	0.007892
TFPT	-0.3816	0.007729	0.03648
PELI3	-0.3818	5.559e-05	0.000817
BCKDK	-0.3819	0.0001987	0.002173
ACBD4	-0.3821	0.01133	0.04817
ZNF512B	-0.3822	0.001233	0.009064
GET4	-0.3822	0.002418	0.01512
ALDOA	-0.3827	0.001915	0.01267
ARHGEF18	-0.3829	0.000152	0.001769
AVPI1	-0.3829	0.0006939	0.005801
NHP2	-0.383	4.635e-06	0.0001213
SH3GLB2	-0.3837	6.606e-05	0.0009398
REPIN1	-0.3843	1.245e-05	0.0002589
LOXL3	-0.3843	0.0001953	0.002152
RRP1	-0.3845	1.658e-05	0.0003232
ANKRD13D	-0.3845	0.001109	0.008346
LENG8	-0.3847	0.001265	0.00921
TRAF7	-0.3849	0.00132	0.009521
FAM178B	-0.3849	0.004377	0.0236
KCNN4	-0.3852	0.00489	0.02578
PKN3	-0.3853	0.002036	0.01324
IQSEC1	-0.386	6.534e-05	0.000934
MRPS2	-0.3862	0.0002052	0.002223
SLC4A2	-0.3865	0.005507	0.02827
SH3BP1	-0.3871	5.576e-06	0.0001404
SNTA1	-0.3873	0.00375	0.02104
DUSP6	-0.3874	7.206e-08	3.861e-06
SPC24	-0.3874	1.31e-05	0.0002674
REEP4	-0.3878	0.0005524	0.00487
MLLT1	-0.3878	0.001059	0.008055
NEDD9	-0.388	2.761e-08	1.688e-06
NDUFS6	-0.388	4.449e-05	0.0006914
LRPAP1	-0.388	0.0001028	0.001324
YIPF2	-0.3884	0.008485	0.03924
PGBD3	-0.3886	0.0001352	0.001639
RP11-552F3.12	-0.3889	0.0004199	0.003928
XXbac-B562F10.12	-0.3895	0.00899	0.04087
NSUN5	-0.3896	0.00199	0.01304
CCDC137	-0.3899	0.0003186	0.003137
EGLN2	-0.39	0.0004556	0.004172
ILVBL	-0.3904	0.004682	0.02491
RPLP2	-0.3906	4.999e-05	0.0007523
SERTAD4	-0.3909	6.781e-06	0.0001625
ZFPL1	-0.391	0.006511	0.03219
HNRNPA0	-0.392	2.276e-06	6.746e-05
ENTHD2	-0.3923	0.0006546	0.005563
FBF1	-0.3923	0.003578	0.02038
TACC3	-0.3924	4.858e-06	0.0001256
RP11-290H9.2	-0.3933	0.0001555	0.001805
EXD3	-0.3935	0.001156	0.00859
PUS1	-0.3939	0.0006172	0.005318
COL4A1	-0.3942	3.52e-08	2.085e-06
SHROOM2	-0.3942	0.0001482	0.001737
CIC	-0.3942	0.005745	0.02928
DGCR14	-0.3951	0.0003452	0.003344
CHID1	-0.3952	0.0006693	0.005642
TIMM10B	-0.3954	0.007718	0.03644
HRAS	-0.3957	0.0001848	0.002068
LPPR2	-0.3959	0.0007201	0.005987
RNF44	-0.396	0.0007183	0.005976
DSEL	-0.3972	0.0006045	0.005234
SLC10A3	-0.3977	0.007237	0.03482
PELP1	-0.3982	7.129e-05	0.000992
PITPNM2	-0.3982	0.0003018	0.002996
NR2F6	-0.3984	0.0006377	0.005446
ARPC1B	-0.3984	0.001664	0.01138
GATAD2A	-0.3989	2.096e-05	0.0003874
PPP1R35	-0.3995	0.0008641	0.006891
HEXIM1	-0.3998	6.603e-05	0.0009398
MRPL43	-0.4001	0.0002422	0.002543
GAREML	-0.4001	0.0004709	0.004287
ZNF446	-0.4001	0.003701	0.02085
HBEGF	-0.4003	0.001494	0.01047
SECTM1	-0.4003	0.002971	0.01768
CRYAB	-0.401	0.002539	0.01572
XYLT2	-0.4015	0.000132	0.001612
FAM83H	-0.4022	0.002326	0.0147
WISP2	-0.4022	0.006771	0.0332
CDC37	-0.4025	8.484e-06	0.0001933
PPM1F	-0.4025	0.0001107	0.001404
ARL4C	-0.4033	9.013e-05	0.001189
TMEM47	-0.4043	2.492e-05	0.0004443
RAB36	-0.4043	0.0001473	0.001733
DDX49	-0.4046	0.0003303	0.003217
PLEKHJ1	-0.405	0.000975	0.007596
C7orf43	-0.4051	0.001016	0.007835
FURIN	-0.4052	0.001346	0.009653
NPRL3	-0.4058	9.643e-05	0.001261
C16orf93	-0.4059	0.008076	0.03779
NTMT1	-0.406	0.0006117	0.005285
MRPL28	-0.406	0.002905	0.01743
TFAP2C	-0.4066	0.003552	0.02031
USE1	-0.4067	0.001397	0.009914
CDC42EP2	-0.4067	0.003213	0.01881
MKL1	-0.407	0.0001234	0.001534
SURF6	-0.407	0.0001658	0.001891
KCNH1	-0.4076	2.098e-05	0.0003874
SETD1A	-0.4076	0.0002484	0.002597
ARL2	-0.4076	0.0002927	0.002926
AXIN1	-0.4079	0.0001242	0.001539
ZBTB42	-0.408	0.01024	0.04483
SLC12A9	-0.4083	0.006956	0.03389
SCLY	-0.4084	0.0008289	0.006674
C9orf69	-0.4089	0.001478	0.01037
ARAF	-0.4091	0.0001816	0.00204
HMG20B	-0.4093	0.002549	0.01577
GRAMD1A	-0.4097	0.0003982	0.003771
AP1M1	-0.41	0.0001474	0.001733
KPTN	-0.4101	0.001023	0.007874
2005-09-01	-0.4106	0.000941	0.007391
PQLC2	-0.4108	0.00434	0.02349
FAM69B	-0.4111	0.0009872	0.007663
CCDC86	-0.4116	0.0001237	0.001537
ADAMTSL4	-0.4118	0.001265	0.00921
PTP4A3	-0.4118	0.004174	0.02279
CTSD	-0.4118	0.005435	0.028
ELMO3	-0.4118	0.01086	0.04683
STK11IP	-0.4119	0.000167	0.001903
IFRD2	-0.4121	6.672e-05	0.0009435
KIF18B	-0.4122	3.443e-05	0.000574
THAP4	-0.4126	0.0006044	0.005234
KDM4B	-0.4126	0.001692	0.01152
ZC3H12A	-0.4127	0.002679	0.0164
GINS4	-0.4131	6.206e-07	2.275e-05
RTEL1	-0.4132	0.0008153	0.006598
MED30	-0.4134	0.004459	0.02397
AC004754.3	-0.4135	0.0005754	0.005033
RNASEH2C	-0.4137	3.472e-06	9.461e-05
SH3TC1	-0.4137	0.002513	0.01563
ACSF3	-0.4139	1.01e-05	0.0002198
ARID3A	-0.4142	6.496e-05	0.0009298
PLEKHS1	-0.4142	0.002812	0.01701
RP11-434D12.1	-0.4143	0.0008586	0.006865
GADD45GIP1	-0.4144	0.003454	0.01984
ROMO1	-0.4145	0.007281	0.03497
NAA38	-0.4146	0.003816	0.02129
RPP25L	-0.4147	0.0005397	0.004785
DAPK3	-0.4153	0.002526	0.01566
RP1-37E16.12	-0.4154	2.483e-05	0.0004435
QTRT1	-0.4154	0.002716	0.01657
HDAC7	-0.4161	3.654e-05	0.0006004
ZBED1	-0.417	7.574e-06	0.0001772
SOCS2-AS1	-0.4171	0.002187	0.01399
FASTK	-0.4172	0.003331	0.01931
TPRN	-0.4172	0.006519	0.03221
MYADM	-0.4176	4.135e-05	0.0006537
TNIP2	-0.4178	0.0001087	0.001388
MIDN	-0.418	1.975e-05	0.0003684
RHBDD2	-0.418	0.0006321	0.005427
STC1	-0.4181	0.004545	0.02433
KHSRP	-0.4185	1.767e-05	0.0003388
ELOF1	-0.4186	0.0001103	0.001401
CBX7	-0.419	0.002353	0.01484
LMF1	-0.4191	0.0009734	0.007589
STARD8	-0.4191	0.001856	0.01241
SSNA1	-0.4194	0.006153	0.03084
PDDC1	-0.4201	0.0001183	0.00148
ESRRA	-0.4202	0.00155	0.01078
SLFN12	-0.4203	1.65e-05	0.0003226
ADAM11	-0.4207	0.002683	0.01642
SNRPB	-0.4215	7.985e-06	0.0001847
LAGE3	-0.4215	0.0002546	0.002645
SPNS1	-0.4217	0.003997	0.02208
NFKBIL1	-0.4218	0.0008917	0.007057
CUBN	-0.4221	5.57e-05	0.0008173
RP11-400F19.8	-0.4223	0.003236	0.01891
ATG4D	-0.4228	0.001722	0.01169
SRM	-0.4233	0.0001006	0.001306
KLF16	-0.4234	0.000823	0.006648
TCEA2	-0.4236	0.0001398	0.001676
IRAK1	-0.4239	0.0002182	0.002338
CTD-3222D19.2	-0.4239	0.0005115	0.004596
RXRA	-0.4239	0.002369	0.0149
NCKAP5L	-0.424	0.006495	0.03213
MTG2	-0.4241	4.461e-05	0.0006914
FARSA	-0.4245	0.0003909	0.003709
RBCK1	-0.4248	0.0002004	0.002185
CDCA4	-0.425	0.0002574	0.002662
PLCD3	-0.4251	0.006219	0.03103
GCAT	-0.4257	0.004807	0.02552
TRMT2A	-0.4259	0.002667	0.01635
HIP1R	-0.4261	0.0002911	0.002914
SCO2	-0.4262	0.001755	0.01187
RP11-155D18.12	-0.4264	0.0004944	0.004469
PIAS4	-0.4267	0.000271	0.002764
RTEL1-TNFRSF6B	-0.4276	0.001242	0.009106
CDC34	-0.4278	0.0001255	0.001551
R3HDM4	-0.4279	4.624e-05	0.0007103
TAF1C	-0.4283	0.001943	0.01281
TTLL12	-0.4284	0.0005471	0.004838
RAI1	-0.429	0.002783	0.01685
C8orf58	-0.4292	3.853e-06	0.0001032
CUEDC1	-0.4307	0.0001867	0.002082
RASL11B	-0.4307	0.000603	0.005231
GPR3	-0.431	0.0005105	0.004596
MED22	-0.432	1.623e-05	0.0003199
HMGA1	-0.4321	3.471e-05	0.0005778
AP4M1	-0.4323	1.526e-06	4.881e-05
EMC10	-0.4323	4.73e-05	0.0007188
GAMT	-0.4323	0.0007488	0.006164
NUDT8	-0.4324	0.01079	0.04659
NDUFAF3	-0.4325	0.0001689	0.001917
EFHD1	-0.4332	8.684e-08	4.483e-06
CCDC9	-0.4333	0.0001491	0.001745
MYOF	-0.4338	1.568e-08	1.013e-06
UBE2J2	-0.4339	6.045e-06	0.0001489
MYPOP	-0.4339	0.0006595	0.005588
PLXNA1	-0.4344	0.0001312	0.001606
CPSF3L	-0.4348	0.0002275	0.002423
RPL28	-0.4349	0.0004599	0.004202
SHKBP1	-0.435	0.0005024	0.004531
AMIGO3	-0.4351	0.005292	0.02745
STMN3	-0.4353	0.000295	0.002944
PLIN3	-0.4354	4.095e-05	0.0006494
NFE2L3	-0.4361	0.007663	0.03622
ERCC2	-0.4362	6.824e-07	2.458e-05
RAB4B-EGLN2	-0.4363	0.000243	0.002547
RP11-264B17.3	-0.4368	0.001371	0.009773
C21orf58	-0.4371	7.161e-05	0.0009941
ARHGAP39	-0.4377	0.01126	0.04796
RARA	-0.4378	0.001956	0.01288
FUZ	-0.4383	0.0006614	0.005595
GPS1	-0.4386	0.0004681	0.004268
LRP1	-0.4391	5.165e-06	0.0001311
HMSD	-0.4392	0.01109	0.04747
ANAPC11	-0.4394	0.0001964	0.002158
RAB43	-0.4394	0.001957	0.01288
PFKP	-0.4395	2.258e-06	6.706e-05
TMEM184B	-0.4405	0.0001165	0.001461
SMG9	-0.4406	1.818e-07	8.287e-06
KDM6B	-0.4409	0.0001581	0.001821
LIN7B	-0.4409	0.004544	0.02433
PLXND1	-0.441	6.59e-05	0.0009398
NELFA	-0.441	0.0007952	0.006456
TCEB2	-0.4412	0.001546	0.01076
ATP13A1	-0.4414	0.0006085	0.00526
ARFRP1	-0.4416	7.466e-05	0.001024
FBXL6	-0.4417	0.00187	0.01248
LONP1	-0.442	0.001657	0.01136
ZFP36L1	-0.4429	5.63e-07	2.099e-05
PEMT	-0.4429	0.0008797	0.006993
HSF1	-0.443	0.0008917	0.007057
HUNK	-0.444	2.049e-06	6.175e-05
C16orf13	-0.4445	0.002219	0.01414
CHAF1A	-0.445	5.13e-07	1.965e-05
KATNB1	-0.445	3.483e-05	0.000579
GRN	-0.4453	0.0005115	0.004596
DLX2	-0.4453	0.003224	0.01885
PAGR1	-0.4458	2.736e-05	0.0004761
ITFG3	-0.4462	0.0001656	0.001891
STC2	-0.4462	0.0009985	0.007727
MAPK4	-0.4465	0.0005239	0.004674
C19orf47	-0.4465	0.00136	0.009707
FBXL19	-0.4466	0.001447	0.01018
PAM16	-0.447	0.0008707	0.006939
RAB11FIP3	-0.447	0.001608	0.01106
SAV1	-0.4475	8.925e-07	3.108e-05
COPE	-0.448	0.007593	0.03601
RABAC1	-0.4481	0.003921	0.02174
CCDC61	-0.4482	0.01026	0.0449
EXOSC5	-0.4484	0.004185	0.02283
RRAS	-0.4484	0.004249	0.02314
MAEA	-0.4486	3.765e-05	0.0006138
GNB2	-0.449	0.0004275	0.003985
ZFP41	-0.45	0.00693	0.0338
F2R	-0.4502	3.538e-12	4.984e-10
AL021546.6	-0.4506	0.004177	0.02279
GS1-259H13.10	-0.4511	2.498e-05	0.0004449
LRRC45	-0.4512	0.000313	0.003097
RPL18	-0.4515	1.805e-05	0.0003424
ECE1	-0.4517	1.495e-07	6.966e-06
GIPC1	-0.4519	0.0001348	0.001635
C8orf82	-0.4522	0.006657	0.03273
TMC6	-0.4526	0.002051	0.01331
NOC2L	-0.4527	2.134e-05	0.0003923
HIST1H2BK	-0.4527	0.0001647	0.001882
MPND	-0.4527	0.0007987	0.006473
SIGIRR	-0.453	0.009873	0.04363
HPCAL1	-0.4532	0.006206	0.031
NT5C	-0.4535	5.55e-05	0.0008166
MAP1LC3A	-0.4535	0.004112	0.02254
SOX8	-0.4536	0.0002336	0.002469
WDR66	-0.4536	0.000522	0.004661
RAB20	-0.4537	6.833e-05	0.0009571
FZD1	-0.4539	0.0001728	0.001957
POP7	-0.455	3.773e-05	0.0006142
FMN2	-0.4553	2.486e-07	1.075e-05
BRD1	-0.4553	0.0002024	0.002198
PHLDA3	-0.4556	0.0006685	0.005642
ANGPTL6	-0.4556	0.009129	0.0413
RFX2	-0.4558	0.00627	0.03123
DMPK	-0.4559	0.0005863	0.005107
IGSF8	-0.4559	0.001048	0.00801
ZBTB7A	-0.4561	0.001161	0.008612
TRMT1	-0.4565	4.251e-05	0.0006653
NSMF	-0.4566	6.664e-05	0.0009435
RPLP1	-0.4568	0.0008761	0.006973
CCDC130	-0.4571	0.0001578	0.001819
LYPLA2	-0.4579	2.307e-06	6.806e-05
LA16c-306E5.2	-0.4583	1.022e-05	0.0002217
AP000320.7	-0.4583	0.0003498	0.003378
MCM2	-0.4589	9.627e-08	4.869e-06
ZNF444	-0.459	0.0009139	0.007214
MLST8	-0.459	0.002951	0.01761
PPP1R37	-0.4595	0.0002933	0.00293
HGS	-0.4599	0.0001389	0.001673
ENDOV	-0.46	0.0007596	0.006214
TRIM8	-0.4606	3.219e-05	0.0005432
AC011530.4	-0.4607	5.1e-06	0.0001305
PRPF31	-0.4609	7.17e-05	0.0009943
EMC6	-0.4611	6.5e-06	0.0001564
ZC3H4	-0.4615	4.086e-05	0.0006494
ZNF358	-0.4618	0.0002838	0.002866
PEX16	-0.4628	0.0004209	0.003935
MTSS1L	-0.4632	0.001018	0.007841
GSG2	-0.4635	6.4e-06	0.0001546
LBX2	-0.4636	0.001903	0.01264
RAC3	-0.4639	0.009439	0.0423
WNT10B	-0.4642	0.002037	0.01324
PRSS53	-0.4642	0.003569	0.02035
ANKS3	-0.4643	0.0008887	0.007042
GPR137	-0.4644	0.0008853	0.007021
HSPA1B	-0.4664	3.183e-06	8.793e-05
GRWD1	-0.4674	3.615e-07	1.457e-05
SLC45A4	-0.4674	0.0007691	0.006277
ATF5	-0.4675	3.346e-07	1.371e-05
GPR176	-0.4679	0.001859	0.01242
FAM50B	-0.4681	0.0004538	0.004161
MYBBP1A	-0.4683	2.705e-05	0.0004723
KIFC3	-0.4686	0.001117	0.008391
PDZRN3	-0.4689	3.003e-07	1.268e-05
GLTSCR1	-0.4692	0.0004748	0.004319
SLC12A4	-0.4693	1.164e-06	3.903e-05
MRPL12	-0.4694	1.733e-08	1.092e-06
BCL9L	-0.4697	5.953e-05	0.0008647
CPSF1	-0.4697	0.0006005	0.005218
CCDC78	-0.4703	0.002522	0.01564
MGAT5B	-0.4704	0.0002968	0.002958
UNKL	-0.4705	0.0002474	0.002589
GMEB2	-0.4706	0.0001081	0.001382
ZNF787	-0.4707	0.0007077	0.005891
LLGL1	-0.4708	0.0003467	0.003356
SFRP1	-0.471	4.889e-12	6.661e-10
AP2A1	-0.4714	0.000258	0.002666
CHCHD6	-0.4719	0.0001223	0.001523
FAM43A	-0.4722	4.173e-05	0.0006572
C19orf70	-0.4722	0.000753	0.00619
TOMM40	-0.4724	2.386e-07	1.042e-05
CENPB	-0.4725	1.723e-05	0.0003322
STARD13	-0.4727	9.621e-07	3.317e-05
PAGR1	-0.4727	1.888e-05	0.0003538
GPC1	-0.4729	0.007017	0.03414
ISOC2	-0.473	3.978e-05	0.0006394
CCND1	-0.4742	4.768e-10	4.331e-08
TTYH3	-0.4747	0.002088	0.01349
RPS19BP1	-0.4753	2.428e-05	0.0004342
COL16A1	-0.476	0.00268	0.0164
UNC93B1	-0.4761	0.0103	0.04499
CTDP1	-0.4763	0.0001995	0.00218
TSC22D2	-0.4766	3.637e-08	2.14e-06
SLC2A8	-0.4767	0.0008352	0.006716
MAP3K10	-0.4767	0.008056	0.03772
CTD-2349B8.1	-0.4768	0.001416	0.01001
DRAP1	-0.477	4.877e-05	0.0007375
TUBB4B	-0.4775	9.822e-07	3.373e-05
TRIM28	-0.4775	1.197e-05	0.000251
ENKD1	-0.4775	0.002931	0.01752
DHX34	-0.4776	0.0002629	0.002701
ZNF653	-0.4778	0.00179	0.01206
MYH14	-0.4781	0.000739	0.006103
RGS19	-0.4784	0.0003718	0.003553
ALDH3B1	-0.479	0.0001176	0.001472
MTA1	-0.4792	2.602e-05	0.0004577
MRPL34	-0.4794	2.951e-08	1.796e-06
SHROOM3	-0.4796	6.497e-05	0.0009298
FLNA	-0.4796	0.0002687	0.002748
RBM14	-0.48	7.563e-06	0.0001772
VPS37D	-0.4808	0.007228	0.03481
RP11-20I23.1	-0.4812	4.462e-05	0.0006914
TXNRD2	-0.4818	2.367e-05	0.0004255
RCOR2	-0.4819	0.0003418	0.003319
HCFC1	-0.482	3.153e-07	1.321e-05
BSG	-0.4824	0.0004324	0.004015
ARMC6	-0.4835	0.0003783	0.003604
MYH9	-0.4836	1.78e-07	8.176e-06
ANTXR1	-0.4836	4.822e-05	0.00073
ZNF579	-0.484	0.001606	0.01106
CAPN10	-0.4841	0.004115	0.02254
NUDT14	-0.4842	0.001637	0.01123
ACAP3	-0.4844	0.001389	0.009864
NFIX	-0.4848	0.0001268	0.001561
ARHGEF16	-0.4848	0.002707	0.01653
ZNF865	-0.485	0.0006784	0.005696
TNK2	-0.4852	0.001786	0.01204
ZNF593	-0.4853	8.001e-05	0.001087
PIN1	-0.4856	0.000122	0.00152
CC2D1A	-0.4858	0.0005394	0.004785
PLEKHA4	-0.486	0.0009712	0.007576
LSM7	-0.4867	0.0005752	0.005033
DNAAF5	-0.4868	6.915e-06	0.0001649
RND3	-0.4874	1.025e-07	5.098e-06
ECSIT	-0.4876	2.043e-05	0.0003783
GAK	-0.4878	6.084e-05	0.0008797
OXLD1	-0.4879	0.0001369	0.001653
NCDN	-0.4879	0.0007446	0.006136
CCL3	-0.4885	0.007601	0.03603
PTBP1	-0.4886	2.184e-07	9.673e-06
POLR2I	-0.4887	1.657e-05	0.0003232
ATP6V0C	-0.4889	4.552e-05	0.0007028
POLR2J	-0.4899	6.683e-05	0.0009435
PPAN	-0.4913	3.985e-05	0.0006396
DMWD	-0.4917	1.874e-05	0.0003517
RPP21	-0.492	0.001136	0.008487
LY6E	-0.4921	8.847e-05	0.001175
ACTN4	-0.4924	2.255e-05	0.0004103
MIEF2	-0.4925	0.0001373	0.001656
ABCA2	-0.4928	0.000147	0.001733
HIC2	-0.493	2.357e-06	6.919e-05
ADRBK1	-0.4936	7.128e-06	0.0001686
GPER1	-0.4947	0.001298	0.009406
SELM	-0.4952	0.0007782	0.006347
PNPLA6	-0.4959	0.001259	0.009188
RABL6	-0.496	1.699e-05	0.0003286
RP11-686D22.8	-0.496	0.001334	0.00958
RPS15	-0.4961	9.086e-06	0.0002023
PEX14	-0.4961	0.0008413	0.006756
ECI1	-0.4962	0.007447	0.03547
GAA	-0.4966	0.002168	0.01388
SSSCA1	-0.4968	0.00112	0.008402
EGR1	-0.4971	0.0002814	0.002847
DGKZ	-0.4976	6.029e-05	0.0008737
MAP2K7	-0.4978	2.387e-05	0.0004275
COL6A1	-0.498	0.002365	0.01489
NCAPH2	-0.4982	5.226e-05	0.0007781
EEF1D	-0.4986	2.892e-05	0.0004966
FBXL18	-0.4989	0.004024	0.02219
CD82	-0.4998	0.0002378	0.002503
POLRMT	-0.4999	0.001143	0.008516
DGCR6L	-0.5001	0.002494	0.01553
FBRS	-0.5002	0.0001282	0.001576
DHX37	-0.5003	0.0001751	0.001981
MYBL2	-0.5004	2.836e-09	2.181e-07
FAM3A	-0.5007	0.0002745	0.002791
PIP5K1C	-0.5008	3.341e-05	0.0005599
CTD-2517M22.14	-0.5012	0.003371	0.01949
NFKBID	-0.5016	0.001319	0.00952
NTN4	-0.5018	1.468e-07	6.866e-06
FAM207A	-0.5018	0.001734	0.01176
AIP	-0.5021	4.566e-05	0.0007041
MACROD1	-0.5021	0.001498	0.01049
RPL36	-0.5022	1.783e-05	0.0003393
FLYWCH1	-0.5025	0.0004082	0.003836
SDHAF1	-0.5031	0.0004694	0.004276
APOE	-0.5034	0.003429	0.01975
MOSPD3	-0.5039	0.001401	0.009923
COL4A2	-0.5042	4.768e-06	0.0001238
CNN2	-0.5053	3.029e-09	2.247e-07
C11orf84	-0.5059	0.0001149	0.001446
C19orf83	-0.5062	0.003215	0.01881
MIER2	-0.5067	7.39e-06	0.0001735
NUDT22	-0.5069	0.0007376	0.006096
BOK	-0.507	0.000177	0.002001
TSR3	-0.5078	0.0001455	0.001725
MED25	-0.5081	9.104e-05	0.001198
SDC1	-0.5082	0.00122	0.008987
AOC2	-0.5087	0.0001587	0.001823
LRFN3	-0.509	0.0007046	0.005873
DECR2	-0.509	0.003716	0.0209
CTC-550B14.6	-0.5093	7.93e-06	0.0001837
FOXP4	-0.5099	0.0001509	0.001762
PLEKHF1	-0.51	1.048e-05	0.0002253
UPF1	-0.5104	8.689e-08	4.483e-06
PPP1R12C	-0.5105	0.001332	0.009572
CORO1B	-0.5109	0.003187	0.01872
MAD1L1	-0.5113	1.308e-05	0.0002674
CHST12	-0.5114	1.133e-05	0.0002388
DNPH1	-0.5115	0.001065	0.008084
MAP2K3	-0.5117	6.34e-06	0.000154
MGRN1	-0.5135	2.227e-05	0.0004071
RUVBL2	-0.5144	6.323e-06	0.0001539
RASSF4	-0.5145	1.037e-05	0.0002238
SYNGR2	-0.5148	9.049e-05	0.001192
MCM5	-0.5154	7.085e-07	2.53e-05
ARHGAP22	-0.5154	0.0003534	0.003408
CDKN2A	-0.5166	1.947e-06	5.962e-05
PTGES2	-0.5169	0.000194	0.002141
PDLIM7	-0.517	0.0003944	0.00374
FOXD1	-0.5177	5.552e-07	2.084e-05
COL15A1	-0.5177	0.002656	0.01632
DAGLA	-0.5179	0.00028	0.002835
FJX1	-0.5182	1.182e-07	5.745e-06
RP11-314N13.10	-0.5197	3.238e-06	8.922e-05
NPIPA1	-0.5202	0.0006046	0.005234
B3GAT3	-0.5211	0.0003206	0.003152
STRN4	-0.5214	5.318e-05	0.0007889
GRK6	-0.522	2.196e-06	6.586e-05
HDAC10	-0.5232	0.00873	0.03997
CCDC94	-0.525	6.933e-06	0.0001649
XAB2	-0.5256	0.0005255	0.004679
CTD-2207O23.10	-0.5263	0.0001914	0.002121
FBXO46	-0.5265	6.472e-05	0.0009283
UBE2S	-0.5268	5.208e-10	4.664e-08
CLPP	-0.5269	2.527e-06	7.299e-05
XRCC3	-0.527	0.0002361	0.002489
CHERP	-0.5272	3.535e-05	0.0005861
ATG2A	-0.528	0.0001596	0.001832
YDJC	-0.5283	5.855e-07	2.159e-05
RPTOR	-0.5283	1.892e-06	5.842e-05
ARVCF	-0.529	0.0003201	0.00315
TMED1	-0.5294	0.0001972	0.002163
DUS1L	-0.5297	1.544e-05	0.0003068
RGS3	-0.5301	6.181e-06	0.0001516
OTOGL	-0.5301	0.01082	0.04666
FBXW9	-0.5302	0.000432	0.004014
EME2	-0.5304	2.738e-05	0.0004761
PSMB10	-0.5328	0.006361	0.03157
PIM3	-0.5332	5.968e-05	0.0008659
EEF2	-0.5337	8.172e-05	0.0011
MYBL1	-0.5341	4.353e-10	3.983e-08
C19orf25	-0.5342	1.965e-06	5.984e-05
UBXN6	-0.5346	0.0007536	0.00619
CORO6	-0.5347	0.0004093	0.003843
HDGFRP2	-0.5349	0.0001342	0.001631
GNA11	-0.5351	3.586e-05	0.0005915
TCF3	-0.5355	4.959e-05	0.0007472
FUOM	-0.5364	0.004756	0.02528
WDR62	-0.5365	7.488e-07	2.659e-05
AC024592.12	-0.5367	0.000401	0.003788
ZBTB17	-0.5369	4.04e-05	0.0006452
LASP1	-0.5373	7.728e-14	1.346e-11
NELFB	-0.5376	2.757e-05	0.0004774
TEAD4	-0.5377	6.711e-09	4.7e-07
HMHA1	-0.5389	0.001406	0.009954
SNAPC4	-0.5392	2.916e-06	8.214e-05
ARRDC1	-0.5392	4.16e-05	0.000656
PMEPA1	-0.5393	1.705e-08	1.085e-06
CACFD1	-0.5395	0.001578	0.01093
METRN	-0.5398	0.0005632	0.004948
RNF166	-0.5398	0.01048	0.04561
CTD-2369P2.12	-0.5399	9.006e-05	0.001189
HOXA3	-0.54	1.291e-06	4.28e-05
CNKSR2	-0.5402	0.0001582	0.001821
C16orf95	-0.5404	5.743e-05	0.0008401
MRPS34	-0.5405	2.992e-06	8.371e-05
OXTR	-0.5412	0.01172	0.04945
RPL18A	-0.5413	3.206e-05	0.0005431
ZNF90	-0.5423	0.005012	0.0263
NNMT	-0.5427	2.295e-10	2.331e-08
GUK1	-0.543	0.0002102	0.002264
MROH6	-0.543	0.001355	0.009687
IRF2BPL	-0.5436	2.121e-07	9.461e-06
CTD-3148I10.15	-0.5439	0.001085	0.008219
PPAPDC3	-0.544	0.0002057	0.002227
MAP2K2	-0.5447	4.291e-06	0.0001135
WDR24	-0.5458	0.002021	0.01318
ZNF296	-0.5459	0.004123	0.02257
C15orf52	-0.5469	1.235e-08	8.278e-07
BCL7C	-0.547	0.002214	0.01412
PRSS27	-0.5481	0.007099	0.0344
ARTN	-0.5483	0.005773	0.02936
HSPB7	-0.5488	3.369e-08	2.02e-06
RCN3	-0.5498	8.476e-05	0.001138
ATP13A2	-0.5511	0.0002334	0.002469
CAPG	-0.5512	0.005221	0.02714
BIRC7	-0.5521	0.0002573	0.002662
NEGR1	-0.5523	0.00435	0.02351
TBC1D3L	-0.5524	0.00359	0.02043
KLHL26	-0.5524	0.009063	0.04111
TBC1D3C	-0.5525	0.003604	0.02049
ZC3H3	-0.5528	0.0004157	0.003895
SAMD10	-0.553	0.0002461	0.002578
NDUFA11	-0.5532	0.0003222	0.003163
C11orf31	-0.5533	5.219e-08	2.882e-06
AP5B1	-0.5535	1.604e-05	0.0003171
SAC3D1	-0.5537	0.003291	0.01916
PNPLA2	-0.5541	0.0001818	0.002041
TSPAN10	-0.5546	0.002041	0.01326
SLC2A4RG	-0.5547	0.0008242	0.00665
PFKL	-0.5549	0.0002982	0.002969
MEF2BNB-MEF2B	-0.5555	0.0001025	0.001322
TMEM158	-0.5556	0.002667	0.01635
APRT	-0.5557	2.832e-05	0.0004877
WFS1	-0.5566	2.949e-05	0.0005027
TMEM201	-0.5572	0.0006356	0.005446
WNT9A	-0.5577	4.889e-05	0.0007379
TP53I13	-0.5578	0.002376	0.01492
CPLX1	-0.5578	0.008133	0.038
C20orf27	-0.5582	0.0002222	0.002372
SIRT6	-0.5584	0.0001868	0.002082
TIGD3	-0.5587	0.01097	0.04714
CARD9	-0.5588	0.004266	0.0232
CSF1	-0.5593	0.0009202	0.007251
FBF1	-0.5604	0.0001036	0.00133
RNH1	-0.562	0.002449	0.01527
PDE1C	-0.5623	0.005732	0.02924
VPS51	-0.563	3.814e-05	0.0006178
ICAM5	-0.5634	0.00961	0.04276
RP11-44M6.7	-0.5637	4.608e-05	0.0007097
ZSWIM4	-0.5642	8.48e-07	2.978e-05
PTRH1	-0.5642	6.612e-05	0.0009398
VGLL3	-0.5646	0.0004643	0.004236
RPS28	-0.5648	0.0003686	0.003527
PCSK1N	-0.565	0.006028	0.03033
CENPM	-0.5652	0.0001115	0.001412
LIMCH1	-0.5664	1.151e-12	1.827e-10
POLR2E	-0.5666	0.0001414	0.001688
MMP9	-0.5673	0.008443	0.0391
BCL2L12	-0.5677	1.804e-07	8.253e-06
ARSA	-0.5683	8.198e-05	0.001103
SLC22A4	-0.5683	0.00955	0.04263
MAPK8IP3	-0.5686	0.0006317	0.005427
FHDC1	-0.5692	5.436e-09	3.872e-07
CACNA1H	-0.5695	0.001562	0.01084
DNM3	-0.5697	2.531e-10	2.518e-08
BRF1	-0.57	1.181e-08	7.958e-07
TAX1BP3	-0.5717	1.375e-08	9.121e-07
ITGB4	-0.5719	0.004912	0.02588
ISYNA1	-0.5722	3.224e-05	0.0005432
PCNXL3	-0.5727	0.0002632	0.002702
TINAGL1	-0.5731	0.008106	0.0379
GATA2	-0.5732	3.422e-07	1.397e-05
SLC38A10	-0.5745	7.198e-05	0.0009961
PRR22	-0.5753	0.0007607	0.006215
P2RX5-TAX1BP3	-0.5757	1.824e-08	1.132e-06
GLI4	-0.5766	0.0001562	0.001808
SLC4A8	-0.5766	0.006889	0.03365
DDX54	-0.5767	4.279e-05	0.0006689
DBN1	-0.5768	3.58e-06	9.692e-05
NBL1	-0.5769	0.0004219	0.00394
JMJD4	-0.5775	4.526e-08	2.579e-06
PAK4	-0.5779	0.0002692	0.00275
SPHK1	-0.578	6.592e-05	0.0009398
SLC4A3	-0.5781	2.25e-05	0.00041
AP5Z1	-0.5785	0.0004393	0.004064
NCOR2	-0.5791	3.438e-06	9.39e-05
DCAF15	-0.5796	5.661e-06	0.0001417
EXOSC4	-0.5799	0.0007787	0.006347
B9D2	-0.5801	0.002316	0.01464
ARHGAP33	-0.5802	8.745e-05	0.001166
INF2	-0.5816	9.779e-06	0.0002147
C10orf10	-0.582	5.191e-11	5.97e-09
TMEM8A	-0.5832	1.869e-05	0.0003512
ZYX	-0.5838	1.595e-05	0.0003159
TPM1	-0.5844	6.487e-13	1.07e-10
P2RY11	-0.5849	8.726e-06	0.0001959
TIMP3	-0.5852	4.087e-16	9.852e-14
FAM195B	-0.5852	0.000485	0.004402
WIZ	-0.5856	0.0001075	0.001377
ZGPAT	-0.5856	0.0009626	0.007541
NUAK1	-0.5869	1.298e-09	1.107e-07
NAA60	-0.5871	1.413e-06	4.602e-05
ARHGEF17	-0.5874	3.943e-06	0.0001054
TSC22D4	-0.5878	0.0001953	0.002152
LRCH4	-0.5879	5.05e-05	0.0007563
CTBP1	-0.5881	1.781e-05	0.0003393
NTHL1	-0.5885	0.004954	0.02605
SBF1	-0.5899	0.0001012	0.00131
SLC25A6	-0.5904	5.602e-06	0.0001407
PRKCDBP	-0.5912	6.223e-06	0.0001524
PYCRL	-0.5914	0.0002113	0.002274
TIGD5	-0.5914	0.001216	0.008963
ATP1B1	-0.5915	5.131e-11	5.97e-09
HLX	-0.5921	1.82e-05	0.0003441
GLTSCR2	-0.5929	0.0001191	0.001487
BIRC3	-0.5935	0.0038	0.02124
DOT1L	-0.5938	6.356e-06	0.0001541
RP11-66B24.8	-0.5942	0.007333	0.03517
MAP3K11	-0.5944	0.0002648	0.002714
SH3GL1	-0.5946	1.769e-06	5.531e-05
BRSK2	-0.5947	0.005255	0.02729
TRIP6	-0.5948	1.173e-06	3.912e-05
TST	-0.5949	0.000967	0.007562
GCHFR	-0.5952	7.208e-05	0.0009963
SPPL2B	-0.5956	0.0008516	0.006826
RFNG	-0.5959	7.528e-05	0.001031
A1BG	-0.596	0.00168	0.01146
COL9A2	-0.5971	0.008632	0.03969
BCAM	-0.5976	0.003027	0.01794
JUN	-0.5981	9.144e-07	3.166e-05
AC002985.3	-0.5981	0.0001339	0.001631
HOXB2	-0.5989	6.339e-09	4.465e-07
DNLZ	-0.5992	0.0005482	0.004843
THOP1	-0.5998	2.284e-08	1.403e-06
CD320	-0.6	8.153e-05	0.001099
PCSK4	-0.6	0.005359	0.02768
CDC42EP1	-0.6004	0.000445	0.004105
SPTB	-0.6011	0.003408	0.01966
ACD	-0.6014	7.056e-07	2.527e-05
PPAN-P2RY11	-0.6015	1.317e-05	0.0002684
TMEM249	-0.6015	0.005888	0.02983
RELT	-0.6018	5.857e-08	3.206e-06
TGFB1	-0.6018	2.231e-05	0.0004071
VWA1	-0.6024	0.003684	0.02082
HLA-G	-0.6028	0.002634	0.0162
ERF	-0.6029	0.0001021	0.001319
PPP6R1	-0.6037	4.427e-06	0.0001166
MRPL55	-0.6046	0.000728	0.006036
NDOR1	-0.6046	0.000956	0.007495
GS1-393G12.13	-0.6046	0.001203	0.008879
WNK2	-0.6047	7.198e-06	0.0001699
CLUH	-0.6057	1.928e-05	0.0003608
C15orf48	-0.6059	0.006269	0.03123
ASPHD1	-0.6063	0.004837	0.02563
CORO7	-0.6071	0.0003587	0.003454
IDUA	-0.609	0.0004023	0.003795
AJUBA	-0.6094	3.152e-12	4.542e-10
GALK1	-0.6106	0.000606	0.005243
SPSB3	-0.6107	0.0001323	0.001614
IL27RA	-0.6117	0.003738	0.02099
CTD-2587H24.14	-0.6118	8.675e-05	0.001159
DGKQ	-0.6118	0.000131	0.001605
WDR34	-0.612	9.482e-06	0.0002093
HLA-B	-0.6132	8.957e-07	3.11e-05
RP4-583P15.15	-0.6134	0.0008744	0.006964
PPP2R3B	-0.6143	4.991e-06	0.0001287
ZDHHC8	-0.6143	0.003271	0.01907
SLC52A2	-0.6151	8.934e-05	0.001181
CORO7-PAM16	-0.6161	0.0001792	0.002022
ZNF524	-0.6161	0.0002561	0.002656
GTPBP6	-0.6162	5.544e-05	0.0008166
MYEOV	-0.6163	5.127e-16	1.196e-13
DLC1	-0.6164	9.225e-20	3.504e-17
SLC25A22	-0.6172	0.002106	0.01357
C16orf59	-0.6174	0.0006802	0.005708
BTBD2	-0.6174	0.001833	0.01228
STK11	-0.618	4.028e-07	1.598e-05
OSR2	-0.618	0.0003739	0.003567
ELL	-0.6182	1.453e-07	6.848e-06
SBNO2	-0.6189	3.211e-05	0.0005432
NR1H2	-0.6192	0.0002318	0.002457
ULK1	-0.6194	0.0006373	0.005446
SPON2	-0.6199	0.0111	0.04747
CTSE	-0.6201	0.0001395	0.001676
HAGHL	-0.6206	0.0003292	0.003209
LRWD1	-0.6214	5.42e-07	2.047e-05
MRPL4	-0.6216	6.764e-05	0.0009517
GPAA1	-0.6217	0.000178	0.00201
RTN4RL2	-0.6224	4.156e-05	0.000656
ABHD17A	-0.624	0.0002081	0.002244
SPATA2L	-0.6258	2.369e-05	0.0004255
HSPBP1	-0.6258	4.891e-05	0.0007379
CACTIN	-0.6261	2.923e-06	8.217e-05
UBTD1	-0.6268	0.0002541	0.002644
FAM53A	-0.6268	0.001001	0.007739
RP4-583P15.14	-0.627	0.001401	0.009923
FLRT1	-0.6276	0.004499	0.02416
UQCR11	-0.6277	9.55e-06	0.0002104
FLYWCH2	-0.6281	0.005905	0.02987
TSPO	-0.6285	0.001663	0.01138
THAP7	-0.629	1.065e-06	3.629e-05
NRGN	-0.6291	9.235e-06	0.0002049
PUSL1	-0.6294	8.856e-06	0.0001979
LIME1	-0.6296	0.0007331	0.006066
IER2	-0.6299	7.452e-08	3.975e-06
TMEM259	-0.6306	3.135e-06	8.715e-05
ADM	-0.6308	3.743e-06	0.0001005
ETV2	-0.631	0.008268	0.0384
TBL3	-0.6312	8.892e-05	0.001178
CROCC	-0.6314	4.73e-05	0.0007188
FKBP8	-0.6328	0.0004035	0.003801
CNR1	-0.6331	0.001074	0.008142
C19orf48	-0.6336	8.257e-08	4.349e-06
DNASE1L2	-0.6336	0.001844	0.01234
SIPA1	-0.6343	1.001e-05	0.0002183
CORO1A	-0.6344	0.004083	0.02243
CLTB	-0.6345	2.603e-05	0.0004577
RASSF7	-0.6347	0.0001458	0.001726
RFX1	-0.635	0.0004365	0.004041
OGFR	-0.6359	1.133e-05	0.0002388
C1orf233	-0.636	0.001412	0.009988
NT5E	-0.6362	8.517e-16	1.941e-13
FZR1	-0.6363	9.997e-06	0.0002183
LLfos-48D6.2	-0.6369	0.0006146	0.005299
TMUB1	-0.6383	0.0006837	0.005733
CITED2	-0.6386	3.125e-09	2.304e-07
MED16	-0.6387	0.00382	0.02129
COL18A1	-0.6393	0.000237	0.002497
BAIAP2L2	-0.6397	9.051e-05	0.001192
CTD-2619J13.8	-0.6407	0.0002174	0.002333
TCIRG1	-0.6408	4.098e-05	0.0006494
ALKBH7	-0.6411	0.006369	0.03159
LAMA5	-0.642	0.003153	0.01857
C11orf68	-0.6423	3.099e-10	3.011e-08
NOSIP	-0.6431	5.096e-08	2.827e-06
LMNB2	-0.6461	4.354e-09	3.155e-07
ALDH1A3	-0.6462	1.343e-16	3.368e-14
SIX5	-0.647	1.847e-07	8.358e-06
SLC39A4	-0.6484	0.0002299	0.002443
TAS1R3	-0.6491	0.001598	0.01103
POLR2L	-0.6499	2.596e-05	0.0004577
C9orf142	-0.6511	8.75e-05	0.001166
ZFPM1	-0.6514	0.007174	0.03464
SLITRK6	-0.6515	4.012e-09	2.924e-07
HSPB1	-0.6517	0.0005843	0.005097
KRT81	-0.6517	0.002245	0.01428
SGTA	-0.6519	4.066e-07	1.608e-05
PARP10	-0.6521	0.002316	0.01464
RAB11B	-0.6523	1.707e-05	0.0003297
ADORA2A	-0.6527	0.001561	0.01084
SYTL5	-0.6536	0.000161	0.001847
ZDHHC12	-0.6538	0.0004462	0.00411
UBALD1	-0.6541	0.0004949	0.00447
HELZ2	-0.6544	0.001089	0.00822
NDUFS8	-0.6545	2.128e-06	6.399e-05
ARID5A	-0.6545	0.0001448	0.00172
NF2	-0.6546	5.642e-11	6.372e-09
RP11-178L8.4	-0.6549	1.848e-05	0.0003484
RHBDD3	-0.6563	3.763e-07	1.507e-05
CCR10	-0.6566	0.001765	0.01193
TMEM161A	-0.6569	6.113e-05	0.0008828
UQCC3	-0.6575	9.937e-06	0.0002178
MIIP	-0.6578	0.0001878	0.002089
GSDMD	-0.658	0.0002912	0.002914
LIPE	-0.6584	0.01036	0.04519
SCNN1D	-0.6585	0.01175	0.04953
PRR16	-0.6586	3.831e-07	1.529e-05
GPX1	-0.6594	3.667e-05	0.0006017
ZNF219	-0.6602	2.927e-05	0.0005019
SEMA6B	-0.6607	0.0001705	0.001932
C1orf86	-0.6611	0.0005958	0.005184
PLXNB2	-0.6622	7.152e-07	2.547e-05
UHRF1	-0.6627	7.511e-09	5.202e-07
RGS2	-0.6635	2.205e-12	3.29e-10
PLAUR	-0.6637	4.092e-12	5.638e-10
NACC2	-0.6639	1.819e-11	2.28e-09
TIMM13	-0.666	7.555e-05	0.001034
LRFN1	-0.6663	0.0001315	0.001606
CEBPD	-0.6671	1.301e-05	0.0002665
FGF5	-0.6671	0.0007349	0.006077
NACC1	-0.6679	3.319e-07	1.369e-05
NDUFB7	-0.668	0.002554	0.0158
TERT	-0.6682	1.258e-05	0.0002602
JPH2	-0.6687	0.001297	0.009403
HCN2	-0.6703	1.462e-05	0.0002947
ARHGDIA	-0.6706	3.006e-06	8.392e-05
NCLN	-0.6706	6.891e-06	0.0001649
CTB-54O9.9	-0.6707	0.001121	0.008402
TYMP	-0.6707	0.005113	0.02666
NEURL2	-0.671	0.00014	0.001676
ASPSCR1	-0.6718	0.0001803	0.002031
ISG15	-0.6721	0.001145	0.008526
PHRF1	-0.6727	1.35e-05	0.0002747
[truncated: 307 more rows]

## Sheet: 72 h NGFR OE
M010817 NGFR (+DOX 24hrs/-DOX 48hrs over -DOX 24hrs)
gene_name	log2 Ratio	pValue	fdr		fc > 1.2, fdr < 0.05
NGFR	3.296	0	0
HAS2	1.526	9.876e-40	1.125e-37
PRDM7	1.308	1.91e-149	2.66e-146
ABCB5	1.209	4.418e-70	1.458e-67
NMRK2	1.205	5.791e-45	8.067e-43
PPARGC1A	1.171	4.512e-30	3.177e-28
MLANA	1.17	9.169e-202	2.874e-198
DCT	1.122	1.397e-145	1.751e-142
GAPDHS	1.115	3.68e-08	4.011e-07
ASB11	1.109	6.902e-25	3.635e-23
GALNT3	1.09	5.379e-52	1.006e-49
TRPM1	1.08	4.166e-88	2.271e-85
D4S234E	1.075	4.637e-08	4.943e-07
CD200	1.067	7.649e-79	3.093e-76
SEMA6A	1.061	1.787e-89	1.12e-86
CEACAM1	1.036	3.682e-59	8.547e-57
SLC9C1	1.005	8.583e-09	1.041e-07
SPATS1	0.9761	2.108e-22	9.336e-21
RP11-444E17.6	0.9703	3.409e-24	1.73e-22
GDPD5	0.9422	1.505e-61	3.774e-59
TMEM236	0.9402	2.643e-07	2.486e-06
MDGA2	0.9252	1.204e-05	7.998e-05
TCTE3	0.9198	5.381e-07	4.787e-06
ST6GALNAC3	0.9142	2.463e-11	4.258e-10
IGSF11	0.896	2.27e-13	4.906e-12
TRIM63	0.8914	9.588e-23	4.371e-21
TPD52L1	0.8786	5.003e-48	7.744e-46
BAAT	0.8656	1.848e-81	8.274e-79
RAB38	0.8612	2.41e-82	1.162e-79
STK32A	0.8468	9.674e-06	6.58e-05
SLC19A2	0.8402	5.534e-49	9.01e-47
MIR17HG	0.8298	2.815e-05	0.0001697
ACAN	0.8295	5.033e-15	1.288e-13
FRMD3	0.8258	5.52e-28	3.478e-26
FAM69A	0.8159	2.792e-17	8.793e-16
TF	0.8112	0.0003648	0.00164
TYRP1	0.8105	5.438e-105	4.544e-102
ATP7A	0.8042	2.632e-43	3.437e-41
UBAP1L	0.7859	5.641e-12	1.057e-10
CTD-2649C14.2	0.7855	0.0004635	0.002013
BCAN	0.778	6.195e-05	0.0003458
HLA-F-AS1	0.771	4.828e-20	1.885e-18
NIPAL4	0.7686	0.0007951	0.003229
SCARNA15	0.767	6.155e-11	1.006e-09
DCLK1	0.7632	4.554e-14	1.059e-12
GPM6B	0.7631	1.75e-15	4.717e-14
C2orf88	0.7618	0.000291	0.001352
SLC45A2	0.7591	6.001e-63	1.535e-60
LGI3	0.751	1.595e-11	2.817e-10
SOX9	0.7414	9.742e-08	9.916e-07
GPR158	0.7388	0.001139	0.004419
SLC24A5	0.7359	2.416e-45	3.481e-43
BCL2A1	0.7333	1.062e-06	8.804e-06
MYB	0.7295	1.502e-09	2.011e-08
OC90	0.7237	0.0006381	0.002662
RP11-240B13.2	0.7237	0.0006381	0.002662
SCUBE2	0.7225	0.001308	0.004963
MICU3	0.7221	2.327e-09	3.02e-08
LRRC39	0.7133	5.298e-09	6.569e-08
VAV3	0.7118	1.158e-22	5.221e-21
PMEL	0.7107	7.202e-90	4.752e-87
PI15	0.7035	7.265e-47	1.084e-44
LDB3	0.7013	4.359e-06	3.207e-05
C21orf91	0.7008	1.402e-29	9.504e-28
SESN3	0.7004	2.259e-20	9.02e-19
TBC1D7	0.7	7.432e-70	2.389e-67
ERVFRD-1	0.6986	9.819e-05	0.0005211
TTC39A	0.6978	1.177e-23	5.785e-22
ST3GAL5	0.6976	1.632e-17	5.232e-16
ENKUR	0.6964	0.002648	0.009052
LUM	0.6939	1.583e-25	8.516e-24
DTNA	0.6936	6.945e-11	1.129e-09
CDK5R1	0.6932	3.805e-26	2.129e-24
KCNAB1	0.6926	0.0001382	0.0007027
SLC16A10	0.69	1.137e-07	1.143e-06
PLAC1	0.6889	6.022e-05	0.0003371
PPEF1	0.6886	2.191e-06	1.703e-05
HTN3	0.6882	0.001744	0.006352
CRISPLD1	0.684	8.319e-25	4.364e-23
QPCT	0.6825	9.237e-55	1.838e-52
ANKRD44	0.6717	1.955e-16	5.754e-15
ASAH1	0.6702	1.854e-65	5.281e-63
CAB39L	0.6678	1.382e-34	1.293e-32
CTRL	0.6672	6.199e-08	6.541e-07
SLC25A16	0.6657	9.431e-36	9.236e-34
RGS1	0.6613	1.39e-39	1.542e-37
LRRN4CL	0.6587	1.445e-43	1.927e-41
AK9	0.658	9.376e-06	6.398e-05
MITF	0.6573	4.164e-61	1.024e-58
CDH3	0.6556	7.54e-23	3.46e-21
GPR19	0.6535	4.506e-18	1.548e-16
CLK1	0.6495	1.446e-27	8.799e-26
HTR2B	0.6484	1.009e-16	3.047e-15
DSTYK	0.6483	7.892e-46	1.15e-43
TXNDC16	0.645	3.111e-09	3.98e-08
RRAGD	0.6418	2.084e-34	1.921e-32
PTPRC	0.6392	0.005378	0.01668
IGIP	0.6379	8.877e-06	6.081e-05
CX3CL1	0.6354	0.001291	0.004907
IL16	0.6348	2.046e-16	6.005e-15
PLB1	0.6294	3.218e-12	6.167e-11
CAPN3	0.6292	3.416e-35	3.294e-33
TAS2R5	0.629	0.00247	0.008531
ACVR1C	0.6278	2.947e-11	5.02e-10
TDRD3	0.6202	2.701e-32	2.213e-30
PSG9	0.6196	3.354e-07	3.11e-06
TMEM251	0.6167	8.943e-14	2.002e-12
ADRBK2	0.6162	4.405e-15	1.139e-13
GPR143	0.6148	3.179e-47	4.801e-45
ST3GAL6	0.6141	3.377e-32	2.696e-30
HTN1	0.6076	0.00027	0.001266
PLEKHH1	0.6065	1.091e-39	1.232e-37
RP11-164J13.1	0.6061	5.378e-33	4.586e-31
NR4A3	0.601	1.206e-25	6.517e-24
ZNF572	0.6	0.0008083	0.003278
SLC26A4	0.5992	1.04e-09	1.434e-08
PER3	0.5954	1.174e-10	1.848e-09
NAPEPLD	0.5953	1.425e-15	3.893e-14
GPRC5B	0.5935	4.328e-21	1.815e-19
SS18L1	0.5895	2.915e-32	2.342e-30
GPR161	0.5878	1.087e-05	7.329e-05
ELFN2	0.5856	3.264e-05	0.0001942
LSMEM1	0.584	0.0003204	0.001466
OLFML2A	0.5838	0.00707	0.02092
DUSP2	0.5821	2.3e-06	1.781e-05
PLXNA2	0.5705	8.17e-17	2.492e-15
HOXA9	0.5698	0.003823	0.01245
PLEKHA2	0.5687	0.000338	0.001532
ZNF114	0.5667	6.2e-26	3.409e-24
HMCN1	0.5651	1.238e-06	1.009e-05
NAV1	0.5651	0.0007792	0.003172
SLC6A15	0.5617	4.384e-33	3.791e-31
C1orf162	0.5611	0.01491	0.0391
PROM1	0.5599	0.0003568	0.001607
PIR	0.5582	3.898e-30	2.761e-28
RAP2B	0.5579	7.542e-24	3.767e-22
DYNC1I1	0.5566	5.957e-06	4.253e-05
F3	0.5553	0.01549	0.04033
PPY	0.5546	0.0002106	0.00102
MYO10	0.5536	2.011e-44	2.711e-42
ANKDD1B	0.5482	0.009741	0.02745
ASB4	0.5465	0.0003103	0.001426
TEX14	0.5463	0.001082	0.004226
NPIPB15	0.5462	0.003193	0.01066
FRAT2	0.546	4.488e-10	6.482e-09
GADL1	0.546	0.001355	0.005119
LGALS3	0.5459	3.368e-48	5.344e-46
GNPTAB	0.5456	2.322e-39	2.509e-37
MYO1D	0.5447	1.675e-26	9.719e-25
ADCY1	0.5435	1.573e-18	5.541e-17
STARD10	0.5431	1.074e-11	1.947e-10
PDE5A	0.5402	4.739e-05	0.0002725
TRIB1	0.539	3.449e-30	2.457e-28
C9orf91	0.5389	1.186e-25	6.438e-24
RAB32	0.5366	1.873e-29	1.256e-27
BIRC7	0.5361	1.242e-05	8.223e-05
EVA1A	0.536	2.93e-10	4.368e-09
ID2	0.5341	6.285e-13	1.307e-11
LONRF2	0.5341	2.382e-24	1.224e-22
TM4SF19	0.531	6.894e-05	0.0003807
LCP2	0.5293	0.01178	0.03217
PDE3B	0.5278	9.751e-07	8.155e-06
STX7	0.5278	1.555e-37	1.585e-35
FNIP2	0.5272	9.556e-28	5.93e-26
ADCY2	0.5261	0.0001231	0.0006368
LEAP2	0.5218	0.006958	0.02065
EDNRB	0.5215	3.628e-41	4.373e-39
HACD1	0.5213	1.25e-13	2.77e-12
LONRF1	0.5211	1.603e-24	8.27e-23
WDR91	0.5202	1.049e-17	3.433e-16
ZNF519	0.5187	0.0002315	0.001107
DMKN	0.5186	0.002346	0.00818
CDK2	0.5176	5.748e-42	7.206e-40
AKR1C2	0.5173	0.007756	0.02263
AMY2B	0.5133	3.381e-06	2.547e-05
CDRT4	0.5131	0.01222	0.03309
MTURN	0.5111	3.209e-06	2.428e-05
TPBGL	0.5109	0.0004402	0.001929
SETDB2	0.5106	2.669e-17	8.471e-16
LRRK2	0.5099	1.286e-09	1.745e-08
FCGRT	0.5086	0.0192	0.04837
FGFBP2	0.5081	0.01117	0.03085
MOB3B	0.5064	2.196e-17	6.987e-16
ARMT1	0.5053	3.862e-28	2.457e-26
RAB27A	0.5022	1.766e-20	7.104e-19
ERMP1	0.5013	4.994e-18	1.701e-16
ARHGAP42	0.5006	4.758e-11	7.89e-10
MYO5A	0.5004	8.408e-34	7.529e-32
STOX2	0.5001	1.632e-08	1.889e-07
ZFYVE16	0.4971	6.631e-29	4.329e-27
USP51	0.4964	1.975e-06	1.551e-05
ARMCX2	0.493	0.003867	0.01256
NARS2	0.4923	1.256e-18	4.498e-17
STARD5	0.4923	0.0002337	0.001117
ZNF365	0.4912	2.488e-05	0.0001522
EPHA5	0.4908	4.576e-05	0.0002646
GALM	0.4901	9.024e-15	2.267e-13
GSTA4	0.4899	3.809e-12	7.224e-11
XKR3	0.4894	0.005999	0.01826
KLRG1	0.4892	0.001434	0.005371
TRIM2	0.4883	2.743e-32	2.219e-30
CD22	0.4879	0.007471	0.02193
ARL9	0.4862	0.01933	0.04865
COL14A1	0.4845	0.01077	0.02992
MASP2	0.4844	0.008744	0.0251
RPARP-AS1	0.4837	4.485e-08	4.801e-07
TMCC2	0.4806	3.165e-14	7.514e-13
ZNF704	0.4769	7.562e-23	3.46e-21
MBP	0.4768	5.312e-30	3.679e-28
MPC1	0.4766	6.969e-12	1.29e-10
LPAR6	0.4756	4.91e-11	8.131e-10
CALML4	0.4752	1.573e-07	1.547e-06
SLC18B1	0.4748	7.906e-27	4.631e-25
TVP23C-CDRT4	0.4747	0.01689	0.04337
WDFY1	0.4727	4.856e-30	3.382e-28
ZNF106	0.4726	4.494e-31	3.333e-29
ICK	0.4706	3.01e-16	8.775e-15
FEM1B	0.4685	5.939e-18	1.996e-16
CISH	0.468	9.47e-08	9.668e-07
LYST	0.4669	2.092e-32	1.737e-30
METTL9	0.4652	8.045e-26	4.404e-24
FGD3	0.4647	0.002239	0.007859
LACE1	0.4638	1.16e-06	9.509e-06
SERPINF1	0.4605	3.653e-32	2.898e-30
SCD	0.4604	5.727e-37	5.743e-35
HERC1	0.4597	4.348e-14	1.015e-12
AHCYL2	0.4585	5.39e-23	2.512e-21
MAP2K6	0.4581	2.001e-07	1.931e-06
NNT	0.4571	2.436e-29	1.615e-27
TMEM63C	0.457	0.0001488	0.0007501
FAM63B	0.4563	6.623e-09	8.116e-08
PTPRZ1	0.4562	0.01745	0.04457
ITPKB	0.4538	1.164e-30	8.487e-29
CHCHD10	0.4536	4.611e-16	1.323e-14
ZNF330	0.4531	6.909e-14	1.575e-12
MEGF10	0.4525	3.69e-09	4.672e-08
RASGRP3	0.4525	2.95e-14	7.018e-13
PPP2R5A	0.4521	1.341e-18	4.774e-17
C16orf74	0.4514	0.009085	0.02591
KIN	0.4507	6.316e-13	1.311e-11
RANBP17	0.4495	5.155e-11	8.515e-10
HERC5	0.4483	4.426e-06	3.245e-05
BCL2L11	0.4468	7.403e-09	9.019e-08
SLC23A3	0.4468	0.008725	0.02506
FASTKD3	0.4425	9.552e-09	1.145e-07
BHLHE41	0.4422	3.238e-08	3.567e-07
PNMA6A	0.4422	0.004166	0.0134
AFG3L2	0.4416	4.274e-19	1.544e-17
TMCC3	0.4407	0.00641	0.01928
COL4A3BP	0.4404	2.147e-23	1.031e-21
RAB6B	0.4401	6.755e-12	1.258e-10
GNPDA1	0.44	2.123e-19	7.876e-18
FAM174B	0.4399	0.0002603	0.001227
ZNF597	0.439	0.001007	0.003961
EPM2A	0.4384	1.713e-05	0.0001093
ZFYVE26	0.4379	2.714e-17	8.571e-16
ZBTB41	0.4376	4.24e-13	9.024e-12
CTD-2303H24.2	0.4367	6.337e-05	0.0003525
ZNF703	0.4366	4.279e-06	3.151e-05
TTYH2	0.4357	6.415e-21	2.645e-19
TMEM38B	0.4353	1.832e-12	3.628e-11
ESCO1	0.4352	3.347e-11	5.67e-10
MRPL35	0.4347	6.607e-20	2.541e-18
STEAP1	0.4332	3.917e-09	4.932e-08
EMP1	0.433	1.53e-29	1.031e-27
IDH1	0.4314	8.604e-28	5.393e-26
LPIN1	0.4301	4.501e-23	2.105e-21
TESK2	0.4297	0.00153	0.005685
PLA2G4A	0.4289	1.974e-12	3.884e-11
SLC7A4	0.4289	1.348e-11	2.403e-10
ZNF30	0.4289	0.001596	0.005894
SLC2A13	0.4278	0.0001819	0.0008951
ANXA5	0.4272	3.98e-31	2.97e-29
ARHGAP28	0.4271	0.0001158	0.0006025
TYR	0.4261	1.29e-27	7.886e-26
CPN1	0.4252	1.58e-07	1.552e-06
PHTF2	0.425	3.333e-19	1.225e-17
NANP	0.4242	2.308e-08	2.628e-07
TSPAN10	0.4232	3.367e-07	3.117e-06
UAP1L1	0.4226	4.846e-14	1.117e-12
FOXN2	0.4225	3.622e-12	6.88e-11
RP11-47I22.4	0.4224	0.007219	0.02131
KLHL24	0.4219	5.097e-09	6.327e-08
ESCO2	0.4217	1.09e-12	2.217e-11
EYA3	0.4217	5.302e-13	1.115e-11
TMEFF1	0.4213	0.0009068	0.003615
MRPS25	0.4199	5.917e-24	2.967e-22
UNC13C	0.4198	0.009863	0.02772
DIRC2	0.4193	3.484e-09	4.439e-08
EMCN	0.4193	1.392e-09	1.874e-08
TNRC6C-AS1	0.419	0.006338	0.01913
SGCD	0.4176	0.0005047	0.002168
NPIPB3	0.4174	0.0007623	0.003113
TMEM133	0.4168	0.0001071	0.0005616
SLC7A8	0.4156	2.221e-10	3.354e-09
RHOQ	0.4119	1.489e-23	7.236e-22
PLEKHA7	0.4114	0.004992	0.01562
PLP1	0.408	9.908e-25	5.154e-23
SPIRE1	0.4074	7.127e-12	1.314e-10
ACP5	0.4063	0.01501	0.03926
RAB11FIP4	0.406	0.001668	0.006123
TMEM161B	0.4057	1.629e-10	2.518e-09
ABCA5	0.4054	2.512e-08	2.835e-07
WIPF3	0.4054	1.24e-07	1.239e-06
RASSF3	0.4045	1.937e-19	7.207e-18
DLL3	0.404	1.58e-15	4.286e-14
ISOC1	0.4033	3.253e-06	2.459e-05
TMEM117	0.403	0.001156	0.004474
KIAA1715	0.4028	7.659e-14	1.726e-12
GPD1L	0.4023	1.351e-09	1.827e-08
ST20	0.4023	0.0005809	0.002453
OSTM1	0.4019	3.216e-17	1.005e-15
NDUFA5	0.4015	3.797e-14	8.914e-13
ZNF280B	0.4006	7.402e-05	0.0004052
GYPC	0.4005	1.99e-21	8.457e-20
SLC6A17	0.4005	2.315e-11	4.013e-10
CTNS	0.4004	6.957e-12	1.29e-10
ZNF652	0.4003	1.244e-11	2.237e-10
ZNF624	0.3995	0.006379	0.01922
UGDH	0.3992	1.847e-17	5.89e-16
ATM	0.3985	1.217e-16	3.633e-15
PPIC	0.3979	1.484e-06	1.195e-05
CRYGS	0.3976	0.01357	0.03613
MARCKS	0.3974	6.04e-20	2.33e-18
C4orf32	0.3973	0.00567	0.01742
SEL1L3	0.3972	1.743e-14	4.244e-13
MRPL44	0.3971	9.988e-16	2.807e-14
BRCA1	0.3968	9.016e-16	2.551e-14
AP1AR	0.3963	2.06e-09	2.704e-08
TNFRSF14	0.3959	2.644e-23	1.265e-21
EBP	0.3956	1.727e-12	3.443e-11
NR6A1	0.395	4.797e-06	3.492e-05
PAK6	0.3948	2.676e-08	3.012e-07
CEP57	0.3937	6.1e-11	9.984e-10
PPARGC1B	0.3937	2.597e-08	2.925e-07
AMN1	0.3931	0.0007718	0.003143
UCHL3	0.3918	6.839e-06	4.83e-05
MGP	0.3912	0.01221	0.03309
TTC3	0.3908	2.934e-19	1.082e-17
UST	0.3901	2.434e-05	0.0001495
MAT1A	0.3897	0.0008516	0.003419
PRADC1	0.3897	1.174e-06	9.607e-06
SGTB	0.3889	3.034e-10	4.495e-09
SGK1	0.3876	2.776e-19	1.027e-17
KCNAB2	0.3875	3.831e-20	1.515e-18
C1orf21	0.3874	3.469e-12	6.61e-11
MBLAC2	0.3874	4.759e-06	3.467e-05
CCDC121	0.3873	0.002912	0.009824
SNX18	0.3873	1.31e-07	1.304e-06
MYC	0.3872	1.487e-18	5.28e-17
PPM1H	0.3872	3.925e-08	4.257e-07
ANKRD6	0.387	1.036e-08	1.234e-07
SH3PXD2A	0.3866	1.886e-20	7.554e-19
ACER3	0.3863	5.393e-13	1.129e-11
SLC44A3	0.3863	5.769e-05	0.0003246
LHFPL3-AS1	0.386	0.002368	0.00824
SASS6	0.386	2.123e-07	2.041e-06
LRRD1	0.3858	4.642e-18	1.59e-16
TMEM181	0.385	3.377e-14	7.942e-13
HMGN5	0.384	0.0003307	0.001503
KCNIP3	0.3839	3.944e-05	0.0002308
EGF	0.3837	1.798e-05	0.0001142
OCA2	0.3824	1.801e-19	6.761e-18
FGFBP3	0.3818	0.01211	0.03285
MAGI3	0.3815	7.215e-05	0.000396
SETD6	0.3803	1.843e-08	2.121e-07
ZNF780A	0.3792	5.754e-06	4.129e-05
FBXO43	0.3791	0.0003209	0.001467
PRKD3	0.3789	1.625e-15	4.39e-14
PDIK1L	0.378	0.0001288	0.0006611
FLVCR1	0.3779	4.21e-09	5.278e-08
ACTR6	0.3773	8.372e-09	1.017e-07
ZCCHC3	0.3772	6.794e-07	5.927e-06
MOAP1	0.3769	2.182e-05	0.0001358
ABCC2	0.3766	2.192e-21	9.25e-20
VPS13A	0.3759	1.789e-12	3.548e-11
ZBTB3	0.3758	0.002471	0.008531
SH3BP5	0.3753	2.806e-08	3.14e-07
HOXD13	0.3748	5.998e-05	0.0003361
CYP51A1	0.3744	2.708e-17	8.571e-16
OTUD3	0.3729	1.029e-07	1.041e-06
KIAA1841	0.3724	4.93e-06	3.581e-05
SDCBP	0.3721	1.345e-22	6.045e-21
TPCN2	0.3717	9.365e-13	1.921e-11
RAD54L	0.3715	3.174e-08	3.509e-07
BHLHE40	0.3711	1.908e-15	5.111e-14
P2RX4	0.3707	1.409e-06	1.14e-05
NANS	0.37	1.051e-11	1.916e-10
GSR	0.3695	8.407e-17	2.552e-15
ATP6V1G1	0.3693	1.05e-19	4.012e-18
ENOSF1	0.3687	1.005e-06	8.387e-06
TAPT1	0.3666	1.231e-05	8.167e-05
GXYLT1	0.3661	2.237e-09	2.915e-08
NT5C3A	0.3658	1.221e-07	1.221e-06
SOAT1	0.3648	8.615e-20	3.303e-18
ANKRD49	0.3647	0.0001391	0.0007062
PKNOX2	0.3645	1.414e-06	1.143e-05
CLEC2D	0.3639	0.001052	0.004122
TDRD7	0.3637	8.479e-07	7.211e-06
MFSD1	0.363	2.444e-11	4.231e-10
HAUS6	0.3626	2.395e-13	5.168e-12
MFSD8	0.3626	2.525e-05	0.0001542
RAP1GAP	0.3624	0.0001068	0.0005608
TNFAIP3	0.3621	3.948e-07	3.602e-06
PDCD7	0.3619	2.172e-07	2.083e-06
LAMTOR3	0.3614	5.712e-08	6.063e-07
RP11-296A16.1	0.3614	0.01163	0.03186
KIAA1598	0.3612	5.201e-17	1.61e-15
M6PR	0.3611	5.323e-15	1.359e-13
LYSMD3	0.361	3.657e-09	4.649e-08
VANGL1	0.3607	1.733e-16	5.123e-15
SUCLG1	0.3603	7.095e-14	1.614e-12
SOX5	0.3601	1.722e-06	1.371e-05
SAPCD1	0.3597	0.0002471	0.001174
KIF21A	0.3596	2.625e-06	2.018e-05
ASRGL1	0.3594	4.765e-05	0.0002738
MDH1	0.3593	5.693e-20	2.203e-18
USP45	0.359	4.556e-07	4.115e-06
IDI1	0.3588	8.334e-18	2.749e-16
CTSL	0.3587	4.08e-19	1.478e-17
TRAK2	0.3575	4.97e-15	1.274e-13
ELL3	0.3571	0.01193	0.03247
ONECUT2	0.357	2.243e-05	0.0001394
FAM185A	0.3563	0.01264	0.03409
TMEM229B	0.3562	3.216e-09	4.101e-08
RNF144A	0.3555	3.524e-11	5.946e-10
DFNB31	0.3548	2.176e-12	4.259e-11
MREG	0.3548	1.599e-09	2.135e-08
NSUN6	0.3548	0.0002786	0.001301
BRCA2	0.3546	7.834e-06	5.435e-05
ZNF326	0.3545	2.476e-10	3.73e-09
NADK2	0.3537	2.247e-08	2.563e-07
EFR3B	0.3533	0.0001264	0.0006509
UCK1	0.3532	2.26e-09	2.942e-08
CCDC43	0.353	2.997e-10	4.446e-09
SOCS4	0.3526	1.693e-12	3.379e-11
LYRM7	0.352	5.334e-07	4.753e-06
PPM1K	0.3518	8.781e-11	1.409e-09
DHRS7	0.3507	1.799e-09	2.381e-08
DIP2B	0.3507	7.572e-14	1.71e-12
LONP2	0.3506	1.03e-15	2.87e-14
LRRC58	0.3501	2.08e-14	5.023e-13
GJB1	0.3499	0.006188	0.01874
SMPX	0.3497	0.01375	0.03654
PDXDC2P	0.3493	0.0001215	0.0006289
OTX1	0.3488	0.004343	0.01387
GPR137B	0.3487	1.496e-11	2.656e-10
TCFL5	0.3487	4.519e-07	4.084e-06
KB-1572G7.3	0.3482	0.009367	0.02659
GPR157	0.348	5.955e-07	5.253e-06
CYP7B1	0.3475	0.01678	0.04311
GNA13	0.3468	5.469e-14	1.258e-12
PFKFB2	0.3465	9.303e-11	1.486e-09
LMBRD2	0.3462	0.0003095	0.001423
LRBA	0.3462	2.328e-12	4.532e-11
ABCC4	0.3457	6.979e-11	1.133e-09
ZNF112	0.3457	0.008314	0.02405
TMEM192	0.3456	5.588e-10	7.979e-09
MCOLN3	0.3454	0.0003764	0.001683
SPSB1	0.3453	1.67e-10	2.574e-09
MED9	0.3452	1.859e-08	2.136e-07
TTC13	0.3452	3.301e-08	3.633e-07
NQO2	0.3451	4.624e-14	1.069e-12
CTSV	0.345	0.0006929	0.002862
ABLIM1	0.3447	9.662e-15	2.418e-13
PPP1R3E	0.3444	0.0005668	0.002398
ZNF256	0.3443	0.01992	0.04996
RP11-315D16.2	0.3439	0.01405	0.03721
UPP1	0.3439	2.399e-14	5.761e-13
XYLB	0.3439	2.136e-11	3.73e-10
YAE1D1	0.3434	0.0001292	0.0006628
MEX3A	0.343	2.373e-07	2.262e-06
ENTHD1	0.3418	0.0003162	0.001449
PDE4B	0.3417	5.334e-05	0.0003023
ZNF107	0.3415	1.922e-05	0.000121
SLC11A2	0.3414	5.553e-14	1.275e-12
MERTK	0.3413	0.003708	0.01214
LCORL	0.3408	1.741e-05	0.000111
GLA	0.3407	1.548e-10	2.408e-09
ZNF235	0.3404	0.009275	0.02637
PSMG1	0.3402	2.762e-10	4.146e-09
RFXAP	0.3397	0.0003233	0.001476
BCHE	0.339	0.003411	0.01129
WASL	0.3386	7.667e-14	1.726e-12
TIMM50	0.3382	1.459e-15	3.977e-14
BTN2A2	0.3381	2.896e-06	2.203e-05
C11orf96	0.3381	0.01862	0.04707
PIGY	0.3378	1.958e-07	1.897e-06
APOE	0.3377	3.616e-07	3.328e-06
PSG4	0.3371	4.316e-16	1.241e-14
RTTN	0.3369	2.192e-06	1.703e-05
RRAGC	0.3368	1.224e-09	1.666e-08
OXNAD1	0.336	2.314e-06	1.789e-05
RNASE4	0.3358	0.004749	0.01497
ANG	0.3354	0.007118	0.02106
PLEKHF2	0.3348	3.776e-08	4.105e-07
TMEM60	0.3345	6.336e-06	4.502e-05
C5orf30	0.3341	8.872e-10	1.243e-08
HLX	0.3341	3.763e-07	3.448e-06
PPIP5K2	0.3338	1.272e-09	1.728e-08
CKS2	0.3335	9.042e-16	2.553e-14
PGM2L1	0.3329	0.0002532	0.001198
ZNF670	0.3327	0.006921	0.02055
ZC3H8	0.3325	9.602e-05	0.0005116
ENO3	0.3324	2.887e-06	2.197e-05
XPO4	0.3324	8.55e-12	1.567e-10
C9orf40	0.332	0.0006973	0.002878
TTF2	0.3319	1.015e-09	1.405e-08
EEA1	0.331	2.706e-11	4.647e-10
TMEM55A	0.3308	1.256e-08	1.483e-07
DUSP1	0.3306	0.001579	0.005846
FASTKD1	0.3306	4.913e-09	6.122e-08
GREB1	0.3305	3.237e-14	7.656e-13
ZRANB3	0.3301	0.006997	0.02075
CAMKK1	0.33	0.01098	0.03042
AGPAT6	0.3298	1.572e-16	4.67e-15
OPA1	0.3298	2.814e-14	6.72e-13
CCPG1	0.329	6.501e-09	7.975e-08
PYGO1	0.3287	0.005923	0.01809
XPA	0.328	0.001555	0.005767
PRTG	0.3267	7.583e-08	7.848e-07
ZNF397	0.3261	7.566e-05	0.0004133
FAM126B	0.3257	1.571e-05	0.0001012
USP48	0.3255	2.513e-11	4.333e-10
ALG10	0.3251	0.005848	0.01791
NFKBIA	0.3249	8.06e-07	6.911e-06
SRPK2	0.3248	3.884e-11	6.518e-10
DRAM2	0.3242	7.038e-07	6.106e-06
REV3L	0.324	1.335e-11	2.384e-10
TMEM5	0.3236	4.156e-05	0.0002421
RP11-903H12.5	0.3234	0.004903	0.01538
ATP6V1D	0.3233	9.416e-10	1.313e-08
ARV1	0.3227	2.671e-06	2.048e-05
ACAT1	0.3224	3.122e-13	6.714e-12
TSPAN12	0.3222	0.00191	0.006873
PDP2	0.3221	1.953e-07	1.895e-06
RAB15	0.322	4.686e-06	3.415e-05
SNCA	0.3219	3.198e-14	7.579e-13
N4BP2	0.3217	0.0002443	0.001163
BMF	0.3212	8.152e-08	8.384e-07
SLC15A4	0.3212	9.225e-09	1.113e-07
TULP4	0.3212	2.462e-08	2.788e-07
MLPH	0.3207	9.726e-12	1.775e-10
QDPR	0.3207	1.584e-10	2.451e-09
PLSCR1	0.3203	4.043e-09	5.073e-08
ANKRD9	0.3201	6.328e-06	4.499e-05
MTHFS	0.3197	5.737e-05	0.0003231
DDI2	0.3196	4.289e-10	6.202e-09
TMEM123	0.3196	7.474e-14	1.696e-12
GGT1	0.3194	8.97e-05	0.000482
GAB2	0.3192	4.459e-15	1.15e-13
RPL22L1	0.3192	6.027e-11	9.89e-10
PRPF4B	0.3191	1.102e-16	3.313e-15
CCDC112	0.3189	0.002101	0.007447
TAF5	0.3189	9.058e-05	0.0004862
SCPEP1	0.3183	2.723e-08	3.059e-07
NDUFAF4	0.3182	4.984e-06	3.616e-05
ARL13B	0.318	0.001448	0.005419
SRGAP1	0.3174	5.56e-07	4.94e-06
PIGA	0.3173	5.528e-07	4.915e-06
YY2	0.3172	0.003007	0.01011
GSTO1	0.317	4.533e-15	1.167e-13
CEP70	0.3168	9.753e-05	0.0005183
EPG5	0.3165	2.583e-07	2.439e-06
ST20-MTHFS	0.3164	5.262e-05	0.0002989
TET1	0.3163	0.0009763	0.003854
ZNF185	0.3158	0.009358	0.02657
IVNS1ABP	0.3147	7.214e-17	2.211e-15
PEX3	0.3147	0.0003103	0.001426
TRMT10A	0.3146	0.005983	0.01824
GGA2	0.3144	2.869e-14	6.838e-13
HPS4	0.3144	4.181e-10	6.052e-09
PLK4	0.3132	5.054e-07	4.529e-06
TBC1D16	0.3132	4.294e-17	1.339e-15
NDUFAF2	0.3128	6.892e-05	0.0003807
C4orf46	0.3127	2.031e-06	1.59e-05
EXTL2	0.3126	1.91e-06	1.506e-05
HNMT	0.312	0.00614	0.01863
PLAG1	0.312	0.001399	0.005261
HELLS	0.3119	2.989e-09	3.827e-08
PUS7L	0.3111	0.0004296	0.001887
STAM	0.3111	7.048e-12	1.302e-10
PGGT1B	0.3107	1.431e-05	9.321e-05
RP11-371E8.4	0.3107	0.001174	0.004541
C11orf71	0.3106	0.0152	0.03969
PAG1	0.3105	1.477e-14	3.61e-13
TMEM51	0.3105	4.643e-05	0.0002676
GMPR	0.3104	0.0002946	0.001366
COBLL1	0.3102	3.146e-05	0.000188
RPAP3	0.3098	7.252e-08	7.551e-07
HPDL	0.3096	3.297e-07	3.062e-06
TMEM33	0.3096	1.87e-12	3.698e-11
GCLC	0.3091	3.82e-07	3.496e-06
TRMT61B	0.309	7.183e-05	0.0003944
FABP5	0.3089	4.351e-08	4.669e-07
SNX30	0.3088	5.508e-10	7.873e-09
ZFAND4	0.3087	0.01233	0.03336
C1orf131	0.3084	0.000367	0.001648
CYP27A1	0.3083	1.075e-09	1.476e-08
AP5M1	0.308	3.914e-08	4.248e-07
SLC25A33	0.3079	0.0006542	0.002723
SNAI2	0.3076	9.866e-11	1.572e-09
SSH2	0.3073	1.279e-08	1.507e-07
TFAM	0.3073	1.748e-11	3.073e-10
C12orf76	0.3063	0.002314	0.008085
METTL8	0.3061	5.15e-07	4.601e-06
NPAT	0.3061	1.708e-06	1.363e-05
LSM11	0.3057	0.0003845	0.001714
PDE7A	0.3056	1.396e-07	1.383e-06
ATAD2B	0.3054	0.001223	0.004692
ZNF564	0.3052	0.01891	0.04776
NFIA	0.3049	0.0009897	0.003902
HAUS3	0.3045	7.717e-06	5.363e-05
WDR17	0.3045	0.0002781	0.0013
PLD6	0.3043	7.194e-06	5.027e-05
C8orf44-SGK3	0.3041	7.48e-05	0.0004091
AKAP12	0.3038	0.0006341	0.002649
DNA2	0.3038	7.877e-08	8.141e-07
CTC-479C5.12	0.3037	3.374e-06	2.543e-05
GPR135	0.3036	0.01154	0.03162
SMS	0.3036	1.147e-15	3.188e-14
FZD3	0.3024	2.399e-06	1.848e-05
OSTF1	0.3024	1.605e-06	1.285e-05
SLC25A13	0.3022	2.026e-12	3.982e-11
FSD1L	0.3021	0.0002947	0.001366
PYURF	0.3014	2.86e-10	4.288e-09
DLEU1	0.3013	5.878e-05	0.0003301
FAM8A1	0.3012	8.238e-10	1.162e-08
CYB5R1	0.3011	1.07e-07	1.08e-06
FAM78B	0.301	1.386e-06	1.122e-05
TGDS	0.301	7.785e-05	0.0004234
TRIM23	0.3009	0.0003853	0.001717
HMGCS1	0.3005	1.127e-07	1.136e-06
YEATS4	0.3004	3.093e-05	0.000185
LIN28B	0.3001	8.437e-10	1.187e-08
SLC35G1	0.3001	3.891e-06	2.884e-05
SGK3	0.2998	8.214e-06	5.67e-05
KLHL28	0.2993	0.0007805	0.003175
AIFM1	0.299	6.862e-12	1.274e-10
CIPC	0.2989	8.93e-07	7.542e-06
ATP6V1H	0.2984	8.029e-13	1.655e-11
PTCD3	0.2984	1.177e-11	2.125e-10
MTDH	0.2983	1.182e-14	2.929e-13
BNC2	0.2978	4.602e-07	4.15e-06
RASEF	0.2976	0.01564	0.04066
H3F3A	0.2973	0.00733	0.02158
HSPBAP1	0.2968	0.001268	0.004828
TBC1D14	0.2967	7.556e-14	1.71e-12
CCNJ	0.2964	1.459e-05	9.491e-05
ZNF280C	0.2963	0.006624	0.0198
NIPA2	0.2962	5.79e-12	1.083e-10
FECH	0.296	1.769e-07	1.727e-06
MAP3K2	0.296	5.732e-08	6.074e-07
RP11-724O16.1	0.296	0.002683	0.009158
SNX9	0.296	1.42e-11	2.524e-10
PPP1CB	0.2958	6.625e-13	1.373e-11
TRPM7	0.2958	6.332e-09	7.782e-08
LHFPL2	0.2956	3.602e-11	6.069e-10
MET	0.2956	2.789e-11	4.771e-10
SLAMF7	0.2953	3.016e-12	5.791e-11
ADAT2	0.295	1.341e-05	8.812e-05
OSBPL9	0.2949	2.962e-09	3.797e-08
GAS1	0.2945	0.0004517	0.001974
RAB8B	0.2945	2.782e-06	2.127e-05
ZC3H13	0.2945	7.903e-13	1.632e-11
FAM210B	0.2941	1.338e-12	2.692e-11
MMP2	0.2939	2.434e-07	2.312e-06
ARID2	0.2936	0.004255	0.01364
ATP6V1C1	0.2934	5.618e-14	1.287e-12
NEU3	0.2934	9.586e-09	1.148e-07
SHPRH	0.2934	0.0002284	0.001094
YIPF4	0.2929	8.363e-07	7.132e-06
COPS8	0.2928	2.496e-11	4.31e-10
ZBTB37	0.2928	4.499e-05	0.0002604
BTBD7	0.2918	0.0003104	0.001426
LINC01278	0.2916	0.0001522	0.0007654
MTUS1	0.2914	2.127e-08	2.433e-07
TMEM86A	0.291	0.00941	0.02669
MPZL1	0.2908	6.043e-11	9.902e-10
TCN2	0.2903	0.01141	0.03133
CHKA	0.2898	1.606e-08	1.86e-07
LYAR	0.2894	8.273e-07	7.07e-06
LBR	0.2891	5.967e-11	9.804e-10
QPRT	0.2886	0.002472	0.008534
POP1	0.2885	2.946e-10	4.386e-09
TTC7B	0.2885	2.064e-05	0.0001291
MGA	0.2882	0.0001629	0.0008112
CREG1	0.288	7.171e-08	7.485e-07
HMGCR	0.288	8.185e-11	1.315e-09
TIMP2	0.2877	8.218e-15	2.069e-13
DMXL1	0.2875	9.223e-07	7.755e-06
SUCLA2	0.2875	6.196e-07	5.455e-06
DBF4	0.2873	1.857e-08	2.135e-07
RSBN1L	0.2869	8.848e-07	7.489e-06
NKIRAS1	0.2867	3.357e-05	0.000199
BRWD1	0.2866	5.784e-06	4.148e-05
ZNF789	0.2866	3.736e-05	0.0002195
C5orf42	0.286	0.00121	0.004651
NUDT12	0.2859	0.0003122	0.001433
SCFD2	0.2859	9.811e-05	0.0005209
GTF2E2	0.2858	2.973e-06	2.258e-05
MIPEP	0.2853	6.542e-07	5.735e-06
PLEKHA8	0.2853	2.441e-06	1.88e-05
FEM1C	0.285	1.026e-05	6.941e-05
GCNT2	0.2846	3.92e-09	4.932e-08
MYO1B	0.2845	9.761e-10	1.355e-08
SCML1	0.2843	4.928e-05	0.0002818
THUMPD2	0.2842	6.767e-05	0.0003744
TIAF1	0.284	3.479e-06	2.613e-05
BPHL	0.2839	1.566e-07	1.541e-06
KBTBD8	0.2838	0.006439	0.01935
SIAH1	0.2837	0.0001082	0.0005657
CCNG1	0.2836	1.294e-11	2.317e-10
BEND3	0.2829	0.001198	0.004612
NT5DC1	0.2826	4.365e-07	3.956e-06
DERA	0.2822	2.618e-07	2.466e-06
MITD1	0.282	0.000672	0.002786
SLC1A3	0.2818	4.504e-06	3.294e-05
CHMP2B	0.2817	8.874e-10	1.243e-08
NCALD	0.2817	0.0001138	0.0005928
DTWD2	0.2816	0.0001464	0.0007393
HOXD8	0.2816	0.002662	0.009095
ZNF654	0.2815	1.272e-07	1.268e-06
HLTF	0.281	2.173e-09	2.843e-08
DYX1C1-CCPG1	0.2809	2.315e-06	1.789e-05
TRAF5	0.2809	1.018e-07	1.031e-06
CCDC58	0.2807	0.0008845	0.003537
TMEM106B	0.2806	4.943e-07	4.438e-06
ZBTB44	0.2806	1.01e-05	6.837e-05
IFT81	0.2805	2.348e-08	2.669e-07
DAAM1	0.2803	2.012e-05	0.0001261
CENPW	0.2801	4.056e-05	0.0002366
RNMT	0.2801	2.118e-06	1.651e-05
C4orf29	0.2799	0.005706	0.01752
GPCPD1	0.2799	0.001698	0.00621
PTBP2	0.2799	0.003066	0.01029
IKZF5	0.2795	7.844e-05	0.000426
FAH	0.2792	2.386e-08	2.709e-07
MLLT11	0.2792	5.642e-05	0.0003183
STXBP1	0.2792	1.725e-10	2.649e-09
DDX10	0.2789	6.382e-06	4.522e-05
MME	0.2789	1.855e-10	2.829e-09
NPIPB4	0.2789	0.0001594	0.0007955
C16orf87	0.2786	0.002107	0.007461
ZCCHC14	0.2786	1.246e-08	1.472e-07
CCSAP	0.2785	4.529e-06	3.307e-05
TTBK2	0.2785	0.0007278	0.00299
FANCL	0.2783	3.224e-05	0.0001921
CTC-338M12.4	0.2782	0.0134	0.03578
SQLE	0.2781	8.347e-10	1.176e-08
TRIM51	0.2781	1.138e-05	7.615e-05
CRYL1	0.2777	0.001236	0.004729
NDUFAF7	0.2777	3.045e-05	0.0001825
FAM207A	0.2776	1.674e-05	0.0001071
ANKRD26	0.2771	1.589e-05	0.0001022
MED21	0.2771	8.04e-05	0.0004356
PIK3R3	0.2771	0.0008122	0.00329
RP11-97O12.7	0.2771	0.0003923	0.001742
TAF11	0.2769	6.381e-05	0.0003546
GFM1	0.2766	5.072e-09	6.307e-08
C3orf67	0.2765	0.001858	0.006708
C1GALT1	0.2762	1.46e-06	1.178e-05
SCAI	0.2761	0.002944	0.009918
C11orf1	0.2758	0.004021	0.013
HAPLN3	0.2758	0.0004421	0.001936
MIPOL1	0.2755	0.01849	0.0468
MRPL1	0.2755	9.44e-05	0.0005042
DYNLT1	0.2753	1.483e-05	9.621e-05
ZBTB33	0.2753	2e-05	0.0001254
ADGRG1	0.275	7.234e-12	1.332e-10
SLC16A1	0.2747	1.805e-09	2.387e-08
FAM167B	0.2744	4.605e-05	0.0002658
SERINC5	0.2744	3.676e-09	4.664e-08
SLC39A10	0.2744	7.537e-08	7.809e-07
JAZF1	0.2742	0.0004019	0.001778
MIER3	0.274	6.477e-05	0.0003594
MTRF1	0.2737	0.002111	0.007472
TRMT6	0.2737	9.577e-05	0.0005107
CLPX	0.2734	7.936e-07	6.814e-06
SPATA5	0.2732	0.0001671	0.0008299
SLC7A11	0.2731	2.325e-05	0.0001439
CEP44	0.273	0.0005126	0.002195
CABLES1	0.2729	3.647e-11	6.136e-10
ZBTB8A	0.2728	0.01123	0.03095
ANAPC4	0.2727	0.0002567	0.001213
ZFP62	0.2727	0.001768	0.006416
FARP2	0.2726	1.355e-09	1.83e-08
MDM1	0.2726	0.001648	0.006058
ZZZ3	0.2725	8.414e-06	5.792e-05
PRUNE	0.2723	0.0001327	0.0006784
ABRACL	0.2722	8.58e-05	0.0004622
CEP350	0.2722	2.521e-07	2.385e-06
ALDH1L1	0.2719	0.002508	0.008637
PIGM	0.2716	5.835e-05	0.000328
PINX1	0.2715	2.806e-05	0.0001694
MAP3K1	0.2712	1.799e-06	1.425e-05
BDH2	0.2707	0.00184	0.006656
PRMT6	0.2705	0.002232	0.007843
RABGAP1L	0.2705	0.0001022	0.0005405
TGS1	0.2704	3.35e-08	3.684e-07
FAM96A	0.2703	9.007e-08	9.217e-07
MANBA	0.2703	7.759e-05	0.0004222
ARSI	0.2701	2.467e-07	2.338e-06
TTC12	-0.27	0.005488	0.01694
ADM	-0.2701	2.318e-05	0.0001436
ZBTB45	-0.2702	0.004186	0.01346
ATP8B3	-0.2707	0.0003236	0.001477
NAMPT	-0.2708	2.373e-10	3.579e-09
COL4A2	-0.2709	2.28e-12	4.446e-11
MROH6	-0.2712	0.003919	0.01271
C19orf24	-0.2714	1.396e-05	9.15e-05
ZNF217	-0.2715	1.142e-07	1.147e-06
CHPF2	-0.2716	3.391e-07	3.137e-06
MZF1	-0.2718	0.0006554	0.002724
TAB3	-0.2718	6.642e-08	6.992e-07
TCF7L1	-0.272	0.002865	0.009686
RHBDD3	-0.2722	0.0008553	0.003431
SYDE2	-0.2723	0.009477	0.02684
D2HGDH	-0.2724	0.0001387	0.0007049
ROBO3	-0.2724	0.0002209	0.001063
SEC16A	-0.2725	4.117e-10	5.967e-09
DEDD2	-0.2726	0.0002272	0.00109
SYNJ2	-0.2728	1.293e-06	1.05e-05
TRIM41	-0.2728	1.647e-05	0.0001057
CDKN2B	-0.273	0.005587	0.0172
RP1-178F15.5	-0.273	6.918e-08	7.257e-07
ZER1	-0.2731	0.0003631	0.001633
DOHH	-0.2733	0.0027	0.009212
HDGFRP2	-0.2734	1.858e-07	1.807e-06
PXMP2	-0.2739	0.01012	0.02834
LRP10	-0.2741	3.64e-10	5.331e-09
IFT43	-0.2742	0.004772	0.01502
WDR18	-0.2744	4.007e-05	0.0002343
FRMD8	-0.2746	6.045e-09	7.444e-08
ETV6	-0.2749	4.469e-06	3.271e-05
LDLR	-0.275	1.403e-11	2.498e-10
LLGL1	-0.2751	8.218e-07	7.027e-06
MTA1	-0.2751	2.089e-05	0.0001304
PRSS53	-0.2751	0.01311	0.03518
SLC38A10	-0.2754	5.302e-10	7.614e-09
MUS81	-0.2756	2.004e-07	1.932e-06
CDT1	-0.2757	4.538e-06	3.311e-05
P2RX5-TAX1BP3	-0.2759	6.363e-08	6.709e-07
POLR2A	-0.2759	1.158e-12	2.345e-11
KLC2	-0.2764	5.197e-10	7.48e-09
SALL4	-0.2764	0.0003872	0.001724
CAPN10	-0.2767	6.487e-05	0.0003598
HSPA1B	-0.2767	1.844e-05	0.0001167
EPAS1	-0.2768	2.173e-07	2.083e-06
KIAA0513	-0.2768	0.002301	0.008046
TM4SF18	-0.2769	0.0002914	0.001354
CHMP6	-0.2771	7.633e-05	0.0004164
NOC2L	-0.2774	1.157e-11	2.093e-10
AP5Z1	-0.2776	1.131e-05	7.579e-05
NUMBL	-0.278	0.0001148	0.0005979
GRIN2D	-0.2781	0.0001025	0.0005417
B4GALT1	-0.2783	3.215e-08	3.544e-07
ERF	-0.2784	3.769e-08	4.101e-07
FLYWCH2	-0.2784	0.001579	0.005846
LRRC27	-0.2784	0.01149	0.03153
MEF2BNB	-0.2784	5.026e-05	0.0002868
NCKAP5L	-0.2784	3.417e-05	0.0002024
LRWD1	-0.2788	7.843e-07	6.743e-06
CCDC57	-0.2791	7.528e-06	5.252e-05
MIA	-0.2791	3.344e-06	2.523e-05
KCTD20	-0.2792	1.075e-11	1.947e-10
RHBDD2	-0.2792	1.393e-07	1.382e-06
RELA	-0.2793	4.719e-10	6.799e-09
PLOD3	-0.2795	9.64e-13	1.975e-11
BECN1	-0.2796	1.997e-08	2.291e-07
RNF135	-0.2797	0.003117	0.01043
MAN2B1	-0.28	3.295e-07	3.062e-06
TCTN2	-0.2802	0.0001625	0.0008095
GPSM1	-0.2804	1.325e-05	8.719e-05
ENKD1	-0.2808	0.001617	0.005963
ABCB9	-0.281	0.0005634	0.002386
BNIP3	-0.281	2.218e-10	3.354e-09
CIC	-0.2813	6.42e-10	9.145e-09
LRP5	-0.2815	9.784e-06	6.648e-05
NT5C	-0.2816	2.229e-05	0.0001386
ZCCHC17	-0.2817	8.115e-07	6.953e-06
FHL2	-0.2819	1.751e-06	1.393e-05
GALK1	-0.282	2.367e-05	0.000146
MGAT5B	-0.282	4.501e-09	5.632e-08
EMC10	-0.2822	2.723e-09	3.501e-08
GRASP	-0.2827	0.0005571	0.002366
IRF3	-0.2827	7.365e-07	6.363e-06
DGKZ	-0.2828	4.735e-08	5.043e-07
STX5	-0.2829	1.057e-05	7.14e-05
FBF1	-0.283	3.464e-05	0.0002048
BTBD2	-0.2832	8.856e-07	7.491e-06
TBL1X	-0.2833	0.001107	0.004307
CD55	-0.2835	5.63e-05	0.0003177
TBC1D4	-0.2839	5.343e-13	1.122e-11
FAM193A	-0.2841	5.212e-06	3.768e-05
CTD-2545M3.6	-0.2843	0.003219	0.01073
REXO1	-0.2843	1.934e-06	1.52e-05
JMJD4	-0.2847	1.533e-06	1.231e-05
AGPAT3	-0.2848	1.041e-08	1.239e-07
PHLDB1	-0.2852	8.998e-10	1.259e-08
CBX4	-0.2855	1.211e-05	8.034e-05
NDUFS8	-0.2855	1.694e-09	2.252e-08
CST3	-0.2856	5.985e-08	6.336e-07
C16orf95	-0.2857	0.0119	0.03243
AFF3	-0.2861	0.00167	0.006125
DNTTIP1	-0.2863	0.0002597	0.001226
FAM114A1	-0.2864	2.023e-06	1.586e-05
PARD3B	-0.2864	0.001033	0.004058
TSC2	-0.2866	1.135e-07	1.142e-06
VASP	-0.2872	3.887e-09	4.905e-08
RBM42	-0.2876	5.252e-07	4.69e-06
TRIM35	-0.2877	0.0001725	0.0008539
LTBP4	-0.2879	7.15e-06	5.002e-05
OSBPL7	-0.2879	0.006105	0.01854
RP11-426L16.10	-0.2879	1.513e-09	2.025e-08
C21orf58	-0.2881	0.0008262	0.003335
DNER	-0.2881	0.008965	0.02564
SSSCA1	-0.2884	7.588e-08	7.848e-07
UTRN	-0.2885	9.235e-09	1.113e-07
CADPS	-0.2886	6.557e-05	0.0003634
CRAT	-0.2887	7.593e-07	6.538e-06
ZFP90	-0.2888	0.007748	0.02262
OGFR	-0.289	6.527e-07	5.725e-06
BAG3	-0.2891	4.646e-11	7.725e-10
FN1	-0.2892	3.428e-16	9.969e-15
SEMA3A	-0.2892	2.412e-05	0.0001483
TAGLN2	-0.2893	7.391e-15	1.868e-13
HDAC7	-0.2894	2.12e-09	2.78e-08
ACTR1B	-0.2897	5.55e-05	0.0003136
CREB3	-0.2899	2.206e-05	0.0001372
SNAPC4	-0.2902	7.627e-06	5.311e-05
TRIB3	-0.2905	3.104e-05	0.0001856
TMEM175	-0.2908	0.003027	0.01017
PXN	-0.291	2.075e-13	4.532e-12
DCAF15	-0.2912	6.37e-06	4.522e-05
NFIC	-0.2914	8.805e-11	1.412e-09
RP1-37E16.12	-0.2914	2.704e-09	3.484e-08
FIZ1	-0.2915	0.003786	0.01234
PTPRH	-0.2919	0.0001364	0.0006959
G6PD	-0.2922	1.001e-09	1.386e-08
VPS37B	-0.2924	3.416e-08	3.743e-07
LIMA1	-0.2925	2.126e-13	4.618e-12
TNFRSF21	-0.2929	3.545e-08	3.875e-07
PLP2	-0.293	5.179e-12	9.748e-11
ZP3	-0.2931	0.01606	0.04157
C11orf31	-0.2932	8.682e-09	1.052e-07
DOCK3	-0.2932	0.01024	0.02863
ST3GAL3	-0.2934	0.003398	0.01125
SRGAP2B	-0.2936	0.001422	0.005336
GLTSCR2	-0.2937	4.655e-09	5.818e-08
BANP	-0.294	0.0001914	0.0009374
ADRBK1	-0.2941	2.313e-09	3.004e-08
COL1A1	-0.2943	0.01622	0.04193
FAM3A	-0.2944	4.405e-06	3.235e-05
YPEL3	-0.2945	0.0003882	0.001728
TNK2	-0.2946	5.872e-07	5.19e-06
FXYD5	-0.2949	1.331e-15	3.651e-14
PRAF2	-0.295	0.000655	0.002724
PEG10	-0.2951	1.999e-14	4.846e-13
ZC3H4	-0.2951	1.52e-06	1.222e-05
C9orf142	-0.2953	1.203e-05	7.994e-05
MAPK4	-0.2955	0.01584	0.04112
HMGA2	-0.2959	2.504e-14	6.001e-13
MGRN1	-0.2961	2.894e-08	3.231e-07
GAA	-0.2963	1.813e-08	2.089e-07
TCF7L2	-0.2964	1.874e-05	0.0001183
RGS2	-0.2965	4.512e-08	4.826e-07
FBXL18	-0.2966	0.008275	0.02395
MIF	-0.2967	9.222e-15	2.312e-13
STK11IP	-0.2967	2.146e-06	1.671e-05
SLC22A18	-0.2969	0.0002021	0.0009828
AP2A1	-0.297	3.255e-10	4.795e-09
BCL7C	-0.2971	1.452e-05	9.454e-05
BCORL1	-0.2973	8.457e-06	5.819e-05
ZC3H12C	-0.2975	2.139e-10	3.242e-09
ATN1	-0.2977	1.603e-12	3.21e-11
VAV2	-0.2977	2.285e-06	1.77e-05
UBASH3B	-0.2979	2.774e-12	5.358e-11
INPP1	-0.2982	0.00451	0.01431
C11orf49	-0.2985	0.0005284	0.002259
KRCC1	-0.2985	0.01913	0.04821
TSPYL4	-0.2992	0.004403	0.01402
AP000350.10	-0.2993	1.153e-14	2.874e-13
MARCH2	-0.2993	4.244e-05	0.000247
ST3GAL1	-0.2998	7.316e-05	0.0004007
CTNNBIP1	-0.3	6.966e-06	4.894e-05
MAP2K2	-0.3	3.332e-13	7.153e-12
ANKRD11	-0.3002	1.061e-12	2.167e-11
DUSP18	-0.3004	0.002179	0.007684
RHBDF2	-0.3004	4.341e-05	0.0002522
DAP	-0.3006	3.555e-09	4.524e-08
MT-ND1	-0.3009	7.05e-18	2.344e-16
SNAPC1	-0.3009	1.283e-06	1.043e-05
TRIM46	-0.3011	0.007671	0.02242
PHLDA1	-0.3016	2.221e-13	4.808e-12
ADCK5	-0.3017	0.004066	0.01312
METRNL	-0.3018	0.00052	0.002226
BRF1	-0.3019	0.0001089	0.0005695
PORCN	-0.302	0.008737	0.02508
UBXN6	-0.3021	8.446e-08	8.672e-07
ZNF274	-0.3021	7.51e-05	0.0004106
PPP2R3B	-0.3023	5.347e-05	0.0003027
LRCH4	-0.3026	3.407e-08	3.737e-07
WDR24	-0.3027	0.0009627	0.003804
ARSK	-0.3028	0.0002109	0.00102
CTD-2207O23.3	-0.3028	1.643e-05	0.0001055
TAF12	-0.3031	0.001358	0.005126
DNAJC6	-0.3034	3.017e-06	2.289e-05
WIZ	-0.3037	1.158e-08	1.373e-07
TJP2	-0.3042	2.685e-08	3.019e-07
ACTB	-0.3043	7.508e-18	2.49e-16
DVL1	-0.3043	1.653e-08	1.91e-07
KIF13B	-0.3044	6.684e-07	5.835e-06
TRABD	-0.3044	2.833e-06	2.161e-05
DHX58	-0.3045	0.007153	0.02115
KREMEN1	-0.3046	0.002422	0.008398
PHLDA3	-0.3046	2.969e-12	5.709e-11
ZNF500	-0.3046	0.001107	0.004307
SFXN5	-0.305	0.00041	0.001809
NCDN	-0.3052	1.291e-09	1.749e-08
WDTC1	-0.3057	6.381e-07	5.609e-06
ACADVL	-0.3059	1.712e-13	3.773e-12
TSSC4	-0.3059	9.802e-06	6.657e-05
SH3RF1	-0.3061	6.149e-05	0.0003438
INTS1	-0.3062	7.323e-11	1.186e-09
ZNF653	-0.3062	0.01625	0.04196
ACBD4	-0.3063	0.01658	0.04268
ALDH16A1	-0.3064	5.835e-05	0.000328
TMSB10	-0.3064	1.027e-15	2.868e-14
CAPN5	-0.3069	0.0003892	0.001731
TMEM134	-0.307	6.396e-05	0.0003552
PLD3	-0.3072	3.547e-13	7.601e-12
TMTC2	-0.3072	6.522e-07	5.725e-06
BTBD19	-0.3073	0.0002766	0.001295
MED25	-0.3073	1.295e-05	8.542e-05
EZR	-0.308	1.711e-14	4.174e-13
IFT122	-0.308	7.755e-06	5.383e-05
UQCR11	-0.308	1.382e-09	1.864e-08
MRPL33	-0.3081	1.985e-08	2.279e-07
MICAL3	-0.3086	4.539e-13	9.595e-12
FZD7	-0.3088	0.000843	0.003388
STAT3	-0.3092	6.697e-12	1.249e-10
NR4A1	-0.3094	6.194e-11	1.011e-09
GATA2	-0.3095	0.0006823	0.002823
NMNAT1	-0.3095	0.0004393	0.001926
SEMA4C	-0.3095	2.953e-08	3.291e-07
RPL28	-0.3099	4.239e-15	1.1e-13
RHBDF1	-0.31	1.594e-08	1.848e-07
ARHGEF18	-0.3102	5.995e-06	4.278e-05
DUSP14	-0.3102	1.24e-09	1.686e-08
CTC-273B12.7	-0.3104	0.00139	0.005232
2005-09-01	-0.3105	1.954e-07	1.895e-06
MAD1L1	-0.3105	2.347e-05	0.000145
SDSL	-0.3105	0.009904	0.02781
ECE1	-0.3106	3.771e-07	3.453e-06
CTDSP2	-0.3112	1.409e-10	2.197e-09
ZNF668	-0.3112	0.001205	0.004638
MIA-RAB4B	-0.3115	4.232e-08	4.55e-07
TP53I13	-0.3115	5.567e-06	4.006e-05
RNF182	-0.3117	1.064e-09	1.463e-08
IRF2BP1	-0.3118	0.0002447	0.001164
TJAP1	-0.312	2.681e-07	2.519e-06
ZFP36L1	-0.312	1.93e-09	2.541e-08
KPTN	-0.3122	0.005055	0.01579
CRTC1	-0.3124	0.002987	0.01005
CCDC71L	-0.3126	5.597e-06	4.026e-05
MIIP	-0.3126	4.457e-06	3.264e-05
RP11-307N16.6	-0.3132	0.003288	0.01092
HOXC6	-0.3134	4.05e-05	0.0002364
RAVER1	-0.3134	4.943e-09	6.153e-08
TMEM44	-0.3134	0.001296	0.00492
SPSB3	-0.3137	9.746e-05	0.0005182
CDK2AP2	-0.314	1.178e-08	1.396e-07
BIN3	-0.3143	1.076e-10	1.704e-09
SNAPC2	-0.3143	4.919e-06	3.575e-05
CDKN2C	-0.3147	9.546e-06	6.504e-05
CTB-54O9.9	-0.315	0.01896	0.04788
DDIT4	-0.3154	1.319e-10	2.064e-09
C1orf86	-0.3156	6.132e-08	6.476e-07
ZFHX4	-0.3156	1.242e-05	8.223e-05
C1orf159	-0.3162	4.872e-05	0.000279
FBXW5	-0.3164	1.734e-09	2.302e-08
ROMO1	-0.3165	1.543e-06	1.238e-05
BAIAP2	-0.3167	5.097e-09	6.327e-08
PRICKLE2	-0.3171	0.000655	0.002724
ARID5B	-0.3182	1.715e-10	2.637e-09
SDC1	-0.3182	0.01528	0.03987
PLEKHF1	-0.3187	0.002031	0.007237
SNTB2	-0.3193	4.028e-09	5.06e-08
FCRLA	-0.3194	7.447e-08	7.728e-07
SIGIRR	-0.3194	2.388e-08	2.709e-07
MZT2A	-0.3195	1.712e-05	0.0001093
TNIP1	-0.3195	3.157e-09	4.03e-08
ASPSCR1	-0.3197	3.464e-05	0.0002048
IFIT1	-0.3197	0.0003595	0.001618
TRIM62	-0.3198	0.000997	0.003928
IL20RB	-0.3201	0.01621	0.0419
PELO	-0.3202	1.684e-09	2.241e-08
FUCA1	-0.3206	0.0005853	0.002466
RPTOR	-0.3208	1.398e-10	2.183e-09
OSBPL3	-0.321	2.095e-10	3.18e-09
FCHO1	-0.3213	0.0001018	0.0005383
COL18A1	-0.3218	1.492e-13	3.294e-12
EME2	-0.3218	3.663e-07	3.369e-06
RP11-314N13.10	-0.3219	0.0004139	0.001822
MAGED1	-0.322	1.175e-14	2.918e-13
NEDD9	-0.3221	5.032e-12	9.5e-11
ATG2A	-0.3225	7.911e-08	8.162e-07
PLEKHG4	-0.3226	2.041e-06	1.595e-05
GAMT	-0.3227	2.283e-06	1.77e-05
R3HDM4	-0.3227	1.585e-07	1.556e-06
HDAC10	-0.3231	0.0001683	0.0008348
GNAI2	-0.3234	2.44e-16	7.13e-15
PBX3	-0.3234	4.284e-07	3.889e-06
ZNF446	-0.3235	0.001163	0.004501
COL6A1	-0.3236	5.359e-10	7.678e-09
STK11	-0.3238	3.713e-07	3.41e-06
RTN4RL2	-0.3241	0.0001771	0.0008755
AC010646.3	-0.3243	0.005481	0.01693
DSEL	-0.3244	0.0008983	0.003585
PKP4	-0.325	9.393e-11	1.498e-09
HSPB7	-0.3257	1.156e-10	1.825e-09
BOK	-0.3258	1.728e-06	1.375e-05
NR1H2	-0.3259	8.107e-08	8.344e-07
PRKAG2	-0.326	7.238e-08	7.543e-07
GNB1L	-0.3264	0.0001378	0.0007015
MAPK8IP1	-0.3269	1.86e-06	1.468e-05
OGFRL1	-0.3269	5.901e-13	1.233e-11
BVES	-0.3272	2.572e-07	2.43e-06
NTN4	-0.3272	1.424e-05	9.288e-05
PARVA	-0.3274	7.368e-11	1.192e-09
ZNF385A	-0.3274	1.112e-05	7.469e-05
NXN	-0.3277	3.58e-07	3.297e-06
MBOAT7	-0.3279	2.287e-11	3.971e-10
CTNNA1	-0.328	2.806e-18	9.744e-17
RFNG	-0.3281	1.117e-06	9.221e-06
MAPK12	-0.3284	1.148e-06	9.422e-06
WWTR1	-0.329	8.103e-15	2.044e-13
OXSR1	-0.3292	1.326e-15	3.645e-14
ZNF787	-0.3299	0.0001812	0.0008924
H1FX	-0.33	5.314e-09	6.583e-08
NAB2	-0.33	7.473e-08	7.749e-07
BMS1P4	-0.3302	0.00748	0.02194
LRTOMT	-0.3302	0.00397	0.01285
NDUFAF3	-0.3305	1.429e-07	1.412e-06
DNLZ	-0.3307	0.005585	0.0172
CTD-2574D22.6	-0.3311	2.692e-06	2.063e-05
UBTD1	-0.3312	4.871e-05	0.000279
SLC2A4RG	-0.3315	1.476e-08	1.717e-07
HGS	-0.3319	3.107e-15	8.2e-14
FBXO46	-0.332	0.0001333	0.0006811
IFT46	-0.3322	0.004955	0.01551
LAMB1	-0.3322	1.601e-15	4.336e-14
ABCA2	-0.3326	1.213e-10	1.902e-09
CNN3	-0.3331	4.274e-16	1.232e-14
CASP7	-0.3337	5.997e-05	0.0003361
NAPRT	-0.3342	4.458e-05	0.0002582
CCDC124	-0.3343	1.377e-09	1.859e-08
RFX1	-0.3345	0.000171	0.0008472
CSNK1G2	-0.3346	2.671e-10	4.02e-09
E4F1	-0.3347	2.171e-07	2.083e-06
ALDOC	-0.3348	0.0008849	0.003537
ACP6	-0.3349	6.095e-08	6.448e-07
EFHD2	-0.3351	4.267e-13	9.051e-12
C19orf26	-0.3352	0.007411	0.02176
NOSIP	-0.3352	4.654e-07	4.191e-06
RHOBTB3	-0.3354	1.015e-15	2.847e-14
PRKCZ	-0.3355	0.001675	0.006139
ARHGAP39	-0.3359	0.002169	0.007651
KLHL17	-0.3374	3.565e-08	3.892e-07
TRIOBP	-0.3374	1.058e-11	1.923e-10
ADRM1	-0.3376	1.401e-14	3.45e-13
CUEDC1	-0.3376	1.783e-09	2.363e-08
ACP2	-0.3382	2.897e-07	2.712e-06
ACTR3B	-0.339	0.0001908	0.0009349
MAP3K6	-0.3396	2.076e-10	3.159e-09
KDM6B	-0.3397	1.774e-07	1.731e-06
PRKCA	-0.3397	1.932e-07	1.876e-06
FMNL3	-0.3399	3.286e-10	4.835e-09
KCTD17	-0.34	0.003596	0.01182
OSR2	-0.3401	0.01566	0.04072
NUBP2	-0.3403	6.131e-09	7.542e-08
CCDC97	-0.3404	2.98e-08	3.312e-07
ARHGEF9	-0.3406	1.507e-06	1.212e-05
VIM	-0.3406	1.067e-22	4.848e-21
EPB41L1	-0.3407	0.007618	0.0223
TANC2	-0.341	2.492e-08	2.817e-07
RAB40C	-0.3416	9.364e-05	0.0005007
TCP11L1	-0.3416	5.842e-05	0.0003283
UAP1	-0.3417	1.208e-10	1.897e-09
GMIP	-0.3421	9.051e-05	0.0004861
TK1	-0.3426	1.19e-14	2.942e-13
MOB3A	-0.3433	1.21e-07	1.211e-06
RCN3	-0.3433	9.423e-09	1.13e-07
ZNF628	-0.3435	0.01295	0.03481
ITGB5	-0.3437	9.245e-18	3.042e-16
RIMS3	-0.3437	0.01652	0.04257
NLRX1	-0.3439	3.877e-06	2.876e-05
FAM84B	-0.3446	1.365e-17	4.42e-16
RAB11B	-0.3452	1.081e-09	1.483e-08
AC007040.11	-0.3453	1.437e-07	1.42e-06
FAM129B	-0.3455	5.018e-17	1.557e-15
RP4-583P15.15	-0.3457	5.305e-07	4.73e-06
IFITM10	-0.3465	7.233e-07	6.254e-06
MYPOP	-0.3473	0.00114	0.004421
TBL3	-0.3478	2.823e-09	3.626e-08
KHDRBS3	-0.3481	2.509e-08	2.834e-07
C17orf70	-0.3483	3.102e-10	4.585e-09
RBCK1	-0.3483	1.638e-06	1.31e-05
SNX15	-0.3489	1.311e-05	8.634e-05
C19orf60	-0.3498	2.607e-06	2.005e-05
FJX1	-0.3505	5.743e-05	0.0003233
CADM4	-0.3511	9.123e-13	1.875e-11
GPRC5A	-0.3511	5.318e-11	8.772e-10
B3GNTL1	-0.3515	0.002158	0.007616
FBF1	-0.352	6.93e-06	4.881e-05
EBNA1BP2	-0.3524	1.493e-15	4.06e-14
CTC-490E21.12	-0.3529	0.002191	0.007725
IER2	-0.353	2.526e-11	4.349e-10
PFKFB4	-0.353	4.051e-08	4.385e-07
TMEM160	-0.3531	0.009249	0.0263
CCDC9	-0.3532	1.092e-05	7.358e-05
TLN1	-0.3539	3.863e-20	1.523e-18
CELSR3	-0.354	2.756e-05	0.0001667
ZFP41	-0.354	0.0002736	0.001281
AC004754.3	-0.3541	5.188e-08	5.521e-07
REEP6	-0.3543	0.001952	0.007007
PC	-0.3548	0.0009077	0.003616
ARRDC3	-0.3551	2.361e-05	0.0001458
CCDC92	-0.3554	7.175e-07	6.208e-06
TMEM106A	-0.3556	0.003094	0.01036
RP11-705C15.5	-0.3558	0.01118	0.03086
ABCA7	-0.3563	2.554e-09	3.304e-08
POLR2L	-0.3567	1.306e-14	3.224e-13
GAPDH	-0.3568	1.309e-24	6.781e-23
SMOX	-0.3574	0.01077	0.02992
FBXO17	-0.3577	1.226e-06	9.998e-06
P2RY1	-0.3579	0.01179	0.03219
B3GALT6	-0.3582	0.0001527	0.0007675
CCDC130	-0.3585	5.874e-07	5.19e-06
ZNF45	-0.3586	1.006e-05	6.811e-05
AC002985.3	-0.3587	3.331e-11	5.65e-10
ORAI2	-0.3588	2.145e-11	3.74e-10
RHOB	-0.359	1.829e-07	1.78e-06
LTBP3	-0.36	2.186e-12	4.268e-11
EFEMP2	-0.3606	0.0108	0.03
PIDD1	-0.3606	1.462e-07	1.442e-06
RP11-434D12.1	-0.3608	1.131e-07	1.139e-06
LIME1	-0.3609	0.0007256	0.002981
ZGPAT	-0.3611	1.97e-07	1.904e-06
BMP1	-0.3612	5.476e-10	7.837e-09
WDR90	-0.3612	1.143e-09	1.562e-08
NR4A2	-0.3614	8.358e-05	0.0004515
C1orf198	-0.3616	1.257e-13	2.778e-12
FZD1	-0.3619	4.805e-05	0.0002758
PPP1R15A	-0.3619	2.766e-13	5.958e-12
SLC12A4	-0.3623	3.427e-12	6.539e-11
SPARC	-0.3624	1.479e-22	6.622e-21
CCDC85B	-0.3626	0.0003393	0.001537
MAML3	-0.3628	1.145e-05	7.654e-05
RASSF7	-0.363	0.0004358	0.001912
CENPBD1	-0.3631	0.01049	0.02923
FAM46C	-0.3631	0.00356	0.01172
DAGLA	-0.3634	1.802e-05	0.0001144
ACTN1	-0.3636	1.832e-21	7.811e-20
MYO6	-0.3639	0.009803	0.02756
PEA15	-0.3643	6.571e-21	2.701e-19
TXNRD2	-0.3648	1.32e-12	2.66e-11
ENDOV	-0.3649	5.011e-05	0.000286
RNF215	-0.365	0.003034	0.01019
HIST1H2BK	-0.3654	0.0005368	0.002291
ZMAT5	-0.3658	0.000668	0.002773
RAPH1	-0.3659	5.312e-10	7.619e-09
CACTIN	-0.3661	1.725e-07	1.687e-06
CCDC106	-0.3661	7.586e-06	5.286e-05
RABAC1	-0.3662	3.717e-07	3.411e-06
MIDN	-0.3666	3.106e-11	5.282e-10
TLE1	-0.367	1.182e-11	2.132e-10
C1orf226	-0.3671	0.01031	0.02881
JUNB	-0.3671	3.816e-06	2.839e-05
ANXA2	-0.3675	8.143e-24	4.051e-22
KYNU	-0.3678	0.01567	0.04072
SF3A2	-0.3688	3.943e-11	6.6e-10
STPG1	-0.369	1.142e-05	7.64e-05
LIMS2	-0.3691	0.0006482	0.002702
GPR137	-0.3693	7.502e-11	1.21e-09
INF2	-0.3693	2.273e-09	2.956e-08
EVA1B	-0.3694	0.001526	0.005677
PACS1	-0.3695	4.079e-16	1.178e-14
RABL2A	-0.3695	0.01395	0.03701
MAP1LC3A	-0.3697	1.8e-05	0.0001143
SCN8A	-0.3701	2.524e-05	0.0001542
SBNO2	-0.3703	5.469e-16	1.562e-14
ADAMTSL5	-0.3707	0.0001169	0.000608
FRMD6	-0.3708	9.938e-11	1.581e-09
PCBP4	-0.3714	2.064e-13	4.516e-12
DGAT2	-0.3717	0.0001585	0.0007915
RAP1GAP2	-0.3722	0.003514	0.01159
PNPLA2	-0.3731	2.311e-08	2.629e-07
APLP1	-0.3733	4.597e-05	0.0002654
PPP1R16A	-0.3735	7.207e-09	8.797e-08
MPG	-0.3736	3.748e-09	4.741e-08
BTG1	-0.3747	1.948e-12	3.839e-11
ZC3H3	-0.3755	1.041e-06	8.637e-06
FBRS	-0.3764	3.519e-12	6.694e-11
COTL1	-0.3767	4.315e-20	1.69e-18
KCNH1	-0.3768	6.087e-07	5.363e-06
IL4R	-0.3772	3.323e-07	3.084e-06
PKD1	-0.3773	1.443e-14	3.532e-13
PCDH1	-0.3774	5.085e-11	8.409e-10
EGR1	-0.3775	6.085e-06	4.339e-05
EPN1	-0.3775	3.979e-15	1.037e-13
BRPF3	-0.3781	9.539e-12	1.743e-10
SMG9	-0.3781	4.599e-14	1.066e-12
THAP8	-0.3782	0.001765	0.006412
SRCIN1	-0.3783	0.00491	0.01539
SIDT2	-0.3785	4.082e-11	6.814e-10
NACC1	-0.3791	4.098e-18	1.415e-16
PVR	-0.3791	2.26e-14	5.437e-13
FAM214B	-0.3793	2.178e-12	4.259e-11
PROSER3	-0.3793	3.015e-07	2.817e-06
DAK	-0.3805	3.922e-09	4.932e-08
RAB36	-0.3811	2.464e-05	0.0001511
RASGRF1	-0.3812	0.007514	0.02202
MIB2	-0.3817	3.948e-06	2.92e-05
REEP2	-0.382	2.847e-06	2.168e-05
KLF9	-0.3821	1.812e-10	2.767e-09
SERPINE2	-0.3822	3.506e-25	1.87e-23
TSC22D2	-0.3822	2.181e-11	3.797e-10
ITGA6	-0.3825	7.715e-18	2.552e-16
SLC44A2	-0.3827	1.009e-06	8.413e-06
MYADM	-0.3829	2.094e-14	5.047e-13
RP11-337C18.10	-0.383	0.006829	0.02031
TCIRG1	-0.3835	1.633e-16	4.839e-15
POLR2I	-0.3837	1.278e-06	1.041e-05
BCL9L	-0.3843	1.425e-15	3.893e-14
RPS6KL1	-0.3845	0.003774	0.01231
RP13-279N23.2	-0.3852	3.624e-05	0.0002134
MAP2	-0.3855	0.007501	0.02199
HAS3	-0.3858	0.009457	0.0268
AFAP1	-0.3859	3.944e-13	8.423e-12
DDAH2	-0.3861	8.873e-06	6.081e-05
FOXP4	-0.3864	6.762e-12	1.258e-10
MAN2B2	-0.3869	0.0001229	0.0006362
PIEZO1	-0.3875	1.718e-19	6.467e-18
PLA2G4C	-0.3877	0.001054	0.004131
LENG9	-0.3882	0.005789	0.01775
STX1A	-0.3886	2.81e-05	0.0001695
MAFK	-0.3892	2.942e-11	5.017e-10
CAMTA2	-0.3893	1.249e-13	2.77e-12
MFI2	-0.3894	8.069e-21	3.305e-19
LMF2	-0.3899	1.783e-10	2.725e-09
HSPBP1	-0.39	2.486e-08	2.813e-07
HIVEP3	-0.3901	2.644e-07	2.486e-06
RARA	-0.3909	1.251e-07	1.248e-06
NPTX1	-0.3912	6.673e-07	5.829e-06
STK17A	-0.3917	6.562e-07	5.745e-06
NUCB2	-0.392	2.492e-09	3.228e-08
SCRIB	-0.3924	8.736e-17	2.645e-15
SESN2	-0.3926	2.633e-11	4.527e-10
MTSS1	-0.3928	3.04e-05	0.0001823
BIRC2	-0.3929	1.17e-16	3.508e-15
FAM161B	-0.3933	0.01929	0.04859
GAS2L1	-0.3934	1.777e-08	2.049e-07
CYP1A1	-0.3937	0.001195	0.004604
CLMN	-0.3943	8.627e-08	8.843e-07
GABPB2	-0.3949	0.000538	0.002295
FAM173A	-0.3951	1.747e-05	0.0001113
ROCK2	-0.3952	6.838e-18	2.286e-16
SPTBN5	-0.3954	8.626e-07	7.326e-06
ACTN4	-0.3959	6.029e-26	3.33e-24
MAP2K3	-0.3961	5.204e-13	1.096e-11
AMH	-0.3964	0.002272	0.007955
ARSD	-0.3965	6.97e-05	0.0003842
LLGL2	-0.3967	0.002203	0.007757
AC138969.4	-0.3971	9.047e-06	6.191e-05
IRAK2	-0.3972	0.01628	0.04203
SERTAD1	-0.3972	7.945e-07	6.817e-06
NF2	-0.3973	7.652e-12	1.407e-10
EIF2AK4	-0.3982	4.237e-20	1.665e-18
SH3TC2	-0.3996	1.57e-10	2.436e-09
CPNE7	-0.4001	2.803e-07	2.626e-06
SRGAP2	-0.4001	3.625e-19	1.325e-17
TPM2	-0.4003	1.027e-06	8.533e-06
FRMD5	-0.4004	2.973e-08	3.307e-07
GEM	-0.4004	0.01648	0.04249
KLHL36	-0.4004	6.492e-11	1.058e-09
RGS3	-0.4007	7.484e-14	1.696e-12
RTN4R	-0.4014	0.001235	0.004725
MFSD10	-0.4016	1.775e-13	3.904e-12
MEF2BNB-MEF2B	-0.402	4.743e-05	0.0002726
ZNF219	-0.402	1.587e-05	0.0001022
MMP17	-0.4026	3.909e-11	6.551e-10
PLXNA3	-0.4032	3.63e-06	2.715e-05
PPP1R18	-0.4033	3.065e-17	9.629e-16
PRSS23	-0.4033	1.088e-08	1.293e-07
DUSP6	-0.4034	1.471e-17	4.728e-16
RCOR2	-0.4034	7.76e-05	0.0004222
PLXNB1	-0.4042	1.243e-15	3.425e-14
STK10	-0.4044	1.625e-20	6.573e-19
TRAPPC6A	-0.4044	0.001074	0.004201
ULK1	-0.4046	2.992e-10	4.444e-09
SEMA6B	-0.405	1.547e-09	2.068e-08
RP11-20I23.3	-0.4053	1.451e-09	1.948e-08
MYO7A	-0.406	0.01475	0.03872
MBD3	-0.4063	1.416e-17	4.563e-16
TUBB6	-0.4064	6.986e-15	1.769e-13
SSBP4	-0.4065	2.752e-12	5.325e-11
LGALS1	-0.4072	1.786e-28	1.148e-26
FKBP8	-0.4077	1.501e-21	6.443e-20
HEG1	-0.4078	2.132e-11	3.727e-10
VPS9D1	-0.408	0.0008096	0.003282
MZT2B	-0.4087	1.102e-09	1.509e-08
TFE3	-0.4087	1.905e-12	3.761e-11
MICA	-0.4089	0.001047	0.004105
JAG2	-0.4091	9.248e-09	1.114e-07
CLTB	-0.4102	1.219e-11	2.196e-10
NRGN	-0.4103	0.001224	0.004695
TUBB2A	-0.4104	1.405e-19	5.321e-18
AFF2	-0.4107	0.005301	0.01647
TRIM34	-0.4116	0.0007553	0.003087
UBALD2	-0.4116	8.184e-14	1.835e-12
SRPK3	-0.4118	3.824e-05	0.0002241
RAB43	-0.4122	6.223e-06	4.428e-05
TUBA1A	-0.4126	3.072e-10	4.547e-09
UNC93B1	-0.4128	7.894e-08	8.152e-07
ZNF865	-0.4129	0.0003868	0.001722
TFPI	-0.4132	9.745e-08	9.916e-07
SPPL2B	-0.4136	9.073e-11	1.452e-09
PKM	-0.4138	2.201e-31	1.672e-29
NFIX	-0.4149	1.79e-13	3.929e-12
MID1IP1	-0.415	2.04e-06	1.595e-05
FSTL5	-0.4153	0.0001261	0.0006502
PYCRL	-0.4154	2.415e-07	2.295e-06
PTPRS	-0.4155	1.545e-18	5.472e-17
ETV1	-0.4168	1.664e-12	3.326e-11
PDE4D	-0.4168	5.369e-12	1.009e-10
LLfos-48D6.2	-0.4169	1.209e-15	3.347e-14
ALCAM	-0.4179	7.201e-17	2.211e-15
VAMP1	-0.4184	6.38e-05	0.0003546
DPCD	-0.4186	6.834e-07	5.955e-06
NEDD4	-0.4186	7.891e-14	1.773e-12
RGS5	-0.4186	0.01414	0.03741
NKD2	-0.4187	0.004916	0.01541
RHPN1	-0.4205	3.149e-06	2.386e-05
TPGS1	-0.4205	0.01759	0.04487
ZNF598	-0.4207	3.735e-15	9.755e-14
PLK3	-0.4211	6.526e-11	1.063e-09
APRT	-0.4212	1.068e-18	3.835e-17
FDXR	-0.4216	1.201e-16	3.592e-15
TSC22D1	-0.422	2.779e-21	1.169e-19
ZDHHC12	-0.4223	3.187e-08	3.52e-07
CDH2	-0.4227	1.117e-17	3.638e-16
SDC4	-0.423	2.089e-13	4.555e-12
APBA3	-0.4233	1.812e-05	0.0001149
LRFN4	-0.4234	0.0001233	0.0006376
C14orf80	-0.4236	0.000317	0.001452
PVRL2	-0.4236	1.582e-11	2.797e-10
ANKRD37	-0.4251	0.009947	0.02791
HIST2H2BE	-0.4255	0.0001275	0.0006562
FOXD1	-0.4266	1.308e-05	8.621e-05
ZNF414	-0.4267	0.001724	0.006286
RFTN1	-0.4271	0.002321	0.008105
CNNM4	-0.4272	5.859e-07	5.187e-06
SYNGR2	-0.4272	1.024e-16	3.085e-15
WTIP	-0.4274	7.749e-10	1.096e-08
ZFP28	-0.4286	0.01543	0.04017
BAD	-0.4288	2.914e-10	4.349e-09
RASSF4	-0.4298	3.717e-06	2.775e-05
IRF2BPL	-0.4301	1.229e-12	2.486e-11
PPFIBP1	-0.4317	6.156e-21	2.555e-19
SHC1	-0.4317	8.324e-29	5.406e-27
ATHL1	-0.432	3.898e-12	7.382e-11
MYBL1	-0.4322	5.457e-18	1.849e-16
PCK2	-0.4325	1.672e-09	2.227e-08
PLEKHA4	-0.4329	0.0001261	0.0006502
FAM101A	-0.433	0.007021	0.02079
FAT1	-0.4333	6.024e-27	3.562e-25
TNFAIP1	-0.4335	1.801e-15	4.846e-14
PYROXD2	-0.4343	0.002237	0.007855
PPP1R13L	-0.4351	2.837e-06	2.162e-05
KDM4B	-0.4359	1.624e-09	2.166e-08
PITPNM2	-0.436	6.863e-13	1.42e-11
ARHGEF19	-0.437	3.053e-05	0.0001828
C8orf58	-0.4371	1.758e-10	2.697e-09
TSPYL2	-0.4372	1.403e-06	1.135e-05
C16orf93	-0.4375	0.001913	0.006882
CTD-3148I10.9	-0.4382	0.0005066	0.002174
PRR12	-0.4385	8.781e-13	1.807e-11
CYFIP2	-0.4403	1.955e-11	3.427e-10
MBNL2	-0.441	3.626e-15	9.49e-14
ERCC1	-0.4411	1.26e-21	5.466e-20
MOCOS	-0.4412	5.18e-18	1.76e-16
AHR	-0.4414	1.14e-19	4.342e-18
TNFAIP2	-0.4414	3.706e-06	2.768e-05
CARD10	-0.4419	6.925e-08	7.259e-07
PPAPDC3	-0.4419	0.001971	0.007063
MXD4	-0.442	4.799e-09	5.987e-08
FAM127C	-0.4423	5.718e-08	6.064e-07
COL5A2	-0.4425	0.002438	0.00844
FOXC1	-0.4427	7.206e-08	7.516e-07
VWA1	-0.4434	7.04e-18	2.344e-16
YJEFN3	-0.4434	2.183e-06	1.698e-05
ST6GALNAC4	-0.4446	0.006267	0.01897
BCAR1	-0.445	7.672e-17	2.346e-15
EPS8L2	-0.4451	1.294e-17	4.202e-16
TMEM198	-0.4455	0.002543	0.008742
IER3	-0.447	3.559e-27	2.124e-25
TENM3	-0.447	3.559e-13	7.613e-12
TRAPPC5	-0.4471	1.949e-05	0.0001225
CCND1	-0.4478	4.509e-33	3.872e-31
DAG1	-0.4485	9.104e-33	7.659e-31
ARHGEF2	-0.4486	6.845e-23	3.155e-21
RNF126	-0.4489	1.754e-12	3.49e-11
SNCG	-0.4489	0.007409	0.02176
CNTNAP1	-0.4494	2.742e-15	7.268e-14
ITGA4	-0.4498	1.249e-16	3.718e-15
HIST1H2AC	-0.4499	3.905e-06	2.894e-05
GSDMD	-0.4506	8.182e-10	1.155e-08
METRN	-0.4515	1.283e-19	4.873e-18
LRFN3	-0.452	1.14e-06	9.375e-06
F12	-0.4526	0.000633	0.002645
ADORA2A	-0.4531	0.01166	0.03191
POLD4	-0.4538	1.162e-14	2.891e-13
ARHGEF37	-0.4544	0.0001691	0.0008387
ARHGAP33	-0.4545	4.46e-07	4.04e-06
CKB	-0.4547	5.559e-21	2.315e-19
DYRK1B	-0.455	3.943e-05	0.0002308
NACC2	-0.455	4.74e-24	2.396e-22
ZNF329	-0.4557	0.001375	0.005188
MYH9	-0.4558	3.33e-31	2.5e-29
TMEM108	-0.456	2.165e-10	3.278e-09
SYNE1	-0.457	2.094e-13	4.557e-12
GAS7	-0.4572	5.36e-26	2.973e-24
DTX4	-0.4577	0.0005601	0.002374
HLA-A	-0.4583	1.094e-20	4.454e-19
TMEM132A	-0.4583	1.551e-18	5.477e-17
WFS1	-0.4588	9.778e-13	2e-11
RHOJ	-0.4589	3.464e-11	5.86e-10
CDH19	-0.459	4.816e-12	9.106e-11
SYDE1	-0.459	1.406e-17	4.544e-16
TRIM8	-0.4591	4.299e-15	1.113e-13
MST1	-0.4592	0.0001656	0.0008234
GP1BB	-0.4593	2.386e-05	0.0001469
CARHSP1	-0.4599	1.643e-22	7.328e-21
EFNA5	-0.46	5.378e-05	0.0003044
SPATA2L	-0.4601	1.543e-05	9.95e-05
MAPK8IP3	-0.4609	3.724e-16	1.081e-14
GPSM3	-0.4611	9.499e-05	0.0005069
SAMD4A	-0.4612	3.461e-15	9.095e-14
C9orf16	-0.4615	1.695e-10	2.61e-09
FAM227B	-0.4618	0.006313	0.01908
PIGQ	-0.4623	3.95e-16	1.144e-14
AP003419.11	-0.4627	4.638e-14	1.071e-12
FAIM3	-0.4633	0.001057	0.004137
ROM1	-0.4636	0.009916	0.02784
HES4	-0.464	0.0003495	0.001579
BCL2L1	-0.4648	8.584e-16	2.435e-14
KLF5	-0.4648	0.0002155	0.00104
ATF5	-0.4657	2.21e-16	6.473e-15
RP11-385D13.1	-0.4657	0.000617	0.002583
SIX5	-0.4657	4.254e-07	3.864e-06
FGFRL1	-0.4661	8.721e-12	1.596e-10
MB21D2	-0.4669	0.009474	0.02684
SELM	-0.4669	7.041e-09	8.611e-08
RAB13	-0.4678	1.316e-20	5.337e-19
PLEKHG2	-0.4681	5.832e-12	1.089e-10
SYCE1L	-0.4681	0.01459	0.03836
EFNA1	-0.4697	8.218e-07	7.027e-06
RUNX1	-0.4712	2.024e-22	8.995e-21
FBXL14	-0.472	1.041e-06	8.637e-06
HDAC9	-0.4727	5.964e-17	1.842e-15
SMURF2	-0.4738	3.168e-17	9.927e-16
DUSP8	-0.4761	0.001094	0.00427
HELZ2	-0.4775	3.94e-08	4.269e-07
S100A16	-0.4777	1.055e-09	1.451e-08
CTD-3214H19.16	-0.4786	6.369e-06	4.522e-05
PPDPF	-0.4788	9.298e-14	2.078e-12
DDX58	-0.479	1.046e-07	1.056e-06
SPAG4	-0.4801	0.00469	0.0148
SLC16A3	-0.4806	2.731e-32	2.219e-30
PANX2	-0.4811	0.009465	0.02682
MIER2	-0.4816	1.203e-09	1.639e-08
RBMS2	-0.482	1.383e-12	2.773e-11
TLCD2	-0.4822	0.01057	0.02942
ATP2A1	-0.4831	0.01733	0.04431
EGFL7	-0.4838	3.169e-10	4.673e-09
CFI	-0.4839	3.347e-14	7.902e-13
IFIT2	-0.4845	0.002039	0.007265
RABEP2	-0.486	1.445e-06	1.167e-05
CACNB1	-0.4862	4.262e-05	0.0002479
C1R	-0.4868	0.001253	0.004785
HOXA3	-0.4885	9.881e-07	8.252e-06
PDLIM2	-0.4886	4.148e-14	9.701e-13
UHRF1	-0.4911	6.671e-18	2.236e-16
F2R	-0.4913	7.832e-35	7.438e-33
GPR37	-0.4913	0.0003813	0.001701
FSTL3	-0.492	7.078e-10	1.004e-08
SGK223	-0.4921	1.831e-15	4.916e-14
TUBB3	-0.4931	4.273e-38	4.501e-36
SEMA3C	-0.4936	5.044e-32	3.928e-30
PDLIM1	-0.4948	1.304e-11	2.331e-10
MUC1	-0.4963	8.057e-06	5.568e-05
SPEF2	-0.4969	0.0005008	0.002155
CDC42EP1	-0.4971	4.146e-22	1.824e-20
CNTNAP3	-0.4972	0.0139	0.03689
MAP3K14	-0.498	1.417e-14	3.484e-13
RP11-155D18.12	-0.4983	1.094e-12	2.222e-11
SHROOM4	-0.4992	9.328e-08	9.538e-07
SH2B2	-0.4996	0.002324	0.008111
ARSA	-0.4999	3.544e-08	3.875e-07
KCNC3	-0.5005	0.009292	0.0264
IL17RE	-0.5009	0.002271	0.007953
TNFRSF11A	-0.5024	0.0159	0.04122
TBC1D2	-0.5033	0.002368	0.00824
TMX4	-0.5033	7.139e-31	5.234e-29
TAPBP	-0.5034	5.421e-20	2.111e-18
DZANK1	-0.5037	1.419e-05	9.263e-05
TUBB3	-0.5044	1.188e-39	1.33e-37
SLFN12	-0.5045	3.798e-10	5.549e-09
OSBPL5	-0.5046	1.235e-13	2.744e-12
MOXD1	-0.505	0.01498	0.03923
CDC42EP2	-0.5053	2.723e-09	3.501e-08
ITGA2B	-0.5053	0.0181	0.046
MED16	-0.5056	4e-11	6.686e-10
RAB4B	-0.507	1.783e-12	3.542e-11
ANXA1	-0.5073	3.173e-40	3.65e-38
LEF1	-0.5073	5.067e-12	9.552e-11
OPN3	-0.511	0.0001244	0.0006423
PCDHA7	-0.5123	0.00953	0.02696
SNTB1	-0.5123	4.008e-13	8.544e-12
PLIN3	-0.5125	5.024e-31	3.705e-29
DMWD	-0.5129	1.438e-14	3.528e-13
TMEM121	-0.513	0.009089	0.02591
CEP170B	-0.5144	1.214e-10	1.903e-09
ATF3	-0.5155	1.713e-11	3.016e-10
FLNB	-0.5163	1.945e-41	2.367e-39
HOXB2	-0.5167	6.132e-13	1.277e-11
CTD-2228K2.7	-0.519	1.341e-12	2.694e-11
WDR72	-0.5191	0.01462	0.03842
IFI35	-0.5215	2.081e-12	4.082e-11
FXYD7	-0.5218	0.00327	0.01087
RBMS3	-0.5222	3.924e-07	3.583e-06
CASKIN2	-0.5227	2.259e-15	6.038e-14
RIN1	-0.5229	9.719e-18	3.19e-16
LIMCH1	-0.5239	7.459e-27	4.39e-25
ADAT3	-0.5243	0.0005935	0.002494
DLG3	-0.5244	5.332e-05	0.0003023
LRP2	-0.5248	3.34e-23	1.592e-21
ARHGEF16	-0.525	0.0001419	0.0007185
ZMIZ2	-0.5253	2.485e-24	1.272e-22
DLC1	-0.5264	2.177e-31	1.664e-29
SRGAP3	-0.5267	0.01366	0.03631
RSPH9	-0.5273	0.006891	0.02047
AP4M1	-0.5278	2.732e-14	6.536e-13
PYGM	-0.528	0.01419	0.0375
HIST1H4H	-0.5284	0.006361	0.01918
TRIM73	-0.5291	0.01356	0.03613
SLC37A2	-0.5304	3.685e-09	4.671e-08
BCAS4	-0.5309	5.053e-05	0.0002879
SEMA3F	-0.5312	0.01777	0.04524
SGMS2	-0.5317	1.534e-06	1.231e-05
CCDC113	-0.532	0.0005201	0.002226
C6orf165	-0.5326	0.01759	0.04487
DTX2	-0.533	1.749e-14	4.249e-13
HCN2	-0.5333	0.0001534	0.0007708
SCAF1	-0.5346	3.349e-27	2.009e-25
PCDH9	-0.535	4.587e-05	0.000265
INMT-FAM188B	-0.5351	4.801e-05	0.0002757
ZNHIT2	-0.538	2.998e-05	0.0001799
AHDC1	-0.5385	2.675e-12	5.184e-11
ICAM1	-0.5391	2.457e-37	2.484e-35
FMN2	-0.5392	4.6e-14	1.066e-12
PAEP	-0.5392	0.004624	0.01461
MYEOV	-0.5399	1.356e-37	1.405e-35
DLL4	-0.5403	0.01554	0.04042
CHST11	-0.5409	2.782e-08	3.119e-07
SLMO1	-0.5417	7.044e-05	0.0003878
MEGF6	-0.5419	0.0001035	0.0005459
SOX8	-0.5419	1.436e-08	1.675e-07
UBA7	-0.5421	0.003992	0.01291
DNAH5	-0.5425	0.01772	0.04512
RASL11B	-0.5426	9.713e-07	8.128e-06
IRF1	-0.5427	2.572e-05	0.0001569
HES7	-0.5429	0.01798	0.04572
CILP2	-0.5433	0.01809	0.04598
NPAS3	-0.5434	0.01863	0.04709
ARC	-0.5447	0.01594	0.04131
HSPA1A	-0.545	0.009537	0.02697
RP11-565P22.6	-0.547	0.009346	0.02654
PMAIP1	-0.5476	5.088e-07	4.553e-06
LASP1	-0.5478	7.959e-42	9.878e-40
HBEGF	-0.5483	3.405e-08	3.737e-07
COL9A3	-0.55	2.268e-33	1.974e-31
FOXD3	-0.5501	4.174e-08	4.507e-07
PIH1D2	-0.5512	0.01097	0.03038
FAM188B	-0.5527	1.317e-05	8.67e-05
MAGEC1	-0.5531	0.003851	0.01253
CXCL3	-0.5532	0.009292	0.0264
POU3F2	-0.5534	2.711e-26	1.538e-24
RND3	-0.5534	5.035e-16	1.441e-14
ADAMTS7	-0.554	0.007206	0.02128
ABTB1	-0.5542	7.697e-10	1.09e-08
INPP5J	-0.5552	0.008631	0.02484
GRHL1	-0.5571	0.0004353	0.001911
IDUA	-0.5571	2.892e-05	0.0001738
SLC43A2	-0.5584	3.573e-05	0.0002108
DOCK5	-0.5585	1.123e-21	4.889e-20
S100A4	-0.5588	0.005422	0.01678
CCL20	-0.5603	0.01134	0.03118
FLNA	-0.5607	1.302e-55	2.675e-53
NR2F1	-0.5609	1.026e-10	1.63e-09
KCND1	-0.5611	0.0001278	0.0006574
RHOV	-0.5612	2.554e-05	0.0001559
CPLX1	-0.5615	0.004864	0.01528
ERCC6-PGBD3	-0.5618	1.316e-12	2.657e-11
VAX2	-0.5619	0.006793	0.02022
HIST1H2BC	-0.5623	0.003968	0.01285
DRAP1	-0.563	1.106e-34	1.042e-32
EXTL1	-0.5643	0.0002642	0.001244
PDE6A	-0.5643	0.01269	0.03422
RP11-298P3.4	-0.5643	0.01266	0.03415
A1BG	-0.5647	0.0002314	0.001107
PLXNB2	-0.5665	7.391e-34	6.665e-32
VEGFA	-0.5665	2.859e-26	1.614e-24
TNFRSF1A	-0.5668	9.932e-26	5.414e-24
TAP1	-0.5669	2.879e-08	3.216e-07
CPT1A	-0.5672	0.000154	0.0007727
ARHGEF17	-0.5677	1.333e-28	8.612e-27
PLEKHH3	-0.5682	9.73e-16	2.741e-14
FAM212B	-0.5688	0.01449	0.03815
KLK1	-0.5695	0.01386	0.0368
LRRC29	-0.5698	0.01385	0.03678
B4GALNT4	-0.57	0.0007242	0.002976
ARID5A	-0.5703	2.717e-10	4.085e-09
SLC22A4	-0.5704	0.01324	0.03545
CATSPER1	-0.5706	0.01291	0.03475
PRR7	-0.5706	5.521e-05	0.000312
KIAA1549L	-0.5707	9.876e-10	1.37e-08
HLA-DRB5	-0.5711	0.01433	0.03782
LRRC56	-0.5718	3.608e-06	2.7e-05
MSH4	-0.572	0.01411	0.03736
CCL5	-0.5725	0.01326	0.03549
DTWD1	-0.5729	8.353e-17	2.542e-15
PRR16	-0.573	1.915e-06	1.508e-05
FAM43A	-0.5732	3.203e-07	2.983e-06
TOM1L2	-0.5747	1.733e-17	5.541e-16
ATP1B1	-0.5748	6.03e-15	1.533e-13
AJUBA	-0.575	2.657e-24	1.354e-22
PRSS27	-0.5755	0.004393	0.01399
PCDH10	-0.5757	0.01185	0.03232
PCSK4	-0.5766	0.0006995	0.002885
AC104389.28	-0.5772	0.006419	0.01929
CBLN3	-0.5772	0.003823	0.01245
RGR	-0.5772	0.01172	0.03206
SEC14L2	-0.5774	8.225e-05	0.0004446
FOSB	-0.5776	0.0008216	0.00332
LCTL	-0.5784	0.001048	0.004108
APOL6	-0.5785	0.01121	0.0309
KLHL26	-0.5789	0.007492	0.02197
KCTD11	-0.5797	1.212e-07	1.213e-06
NLRC5	-0.5797	4.452e-05	0.000258
VWA5A	-0.58	0.0001989	0.0009686
TMEM173	-0.5803	9.421e-21	3.847e-19
JOSD2	-0.5809	1.955e-10	2.978e-09
PLEKHG5	-0.5813	1.342e-08	1.572e-07
MICAL2	-0.5826	0.006445	0.01936
VASN	-0.5826	0.005961	0.01819
PHLDA2	-0.5828	1.143e-27	7.027e-26
ARMC5	-0.5831	1.415e-05	9.248e-05
SH3BGRL3	-0.5831	2.161e-26	1.248e-24
CCDC102A	-0.584	3.367e-08	3.699e-07
OSBPL10	-0.5842	4.283e-28	2.712e-26
RUNX2	-0.5846	0.0005041	0.002166
SCNN1D	-0.5852	8.68e-07	7.362e-06
RAPGEF3	-0.5853	0.00162	0.00597
SNX24	-0.5856	4.06e-19	1.475e-17
CNN2	-0.5859	1.041e-42	1.318e-40
TM7SF2	-0.5859	3.606e-08	3.934e-07
WBSCR27	-0.5876	3.726e-06	2.78e-05
ARHGAP22	-0.5879	3.889e-09	4.905e-08
CSF2RA	-0.5884	0.0001748	0.0008647
HIPK2	-0.589	3.832e-19	1.396e-17
PTGES	-0.5894	1.369e-08	1.602e-07
LPAR2	-0.5916	0.002031	0.007237
ZFHX2	-0.5916	4.648e-05	0.0002678
EPHA2	-0.5917	1.262e-23	6.181e-22
KLF14	-0.5922	0.01077	0.02992
ZNF48	-0.5924	0.0003238	0.001477
ATL1	-0.594	0.001668	0.006123
SPNS2	-0.5943	0.009761	0.02748
CDKN1A	-0.5944	2.023e-52	3.902e-50
DTX2P1-UPK3BP1-PMS2P11	-0.5951	0.000128	0.0006577
NOTCH1	-0.597	3.444e-15	9.07e-14
RP11-686D22.8	-0.5972	4.705e-05	0.0002708
C11orf91	-0.5976	0.001869	0.006744
C19orf83	-0.598	7.51e-07	6.47e-06
SLAMF9	-0.5982	0.0003539	0.001597
CXCL1	-0.6005	5.012e-24	2.523e-22
CBX7	-0.6011	3.846e-06	2.858e-05
EHD2	-0.6014	2.421e-26	1.386e-24
SAMD5	-0.6024	1.882e-09	2.481e-08
SAMD9	-0.6035	0.0003312	0.001505
EHD1	-0.6039	1.129e-31	8.684e-30
IRF7	-0.604	0.001712	0.006247
SPOCK1	-0.6042	6.234e-16	1.776e-14
FGF7	-0.6048	1.875e-09	2.474e-08
COL12A1	-0.6058	1.397e-05	9.152e-05
ZCCHC24	-0.6059	4.33e-11	7.209e-10
ELL	-0.6063	2.078e-14	5.023e-13
CA13	-0.6068	0.006078	0.01848
HSPG2	-0.6078	1.558e-39	1.714e-37
CSMD3	-0.6082	0.009159	0.02608
MICALL2	-0.6083	3.603e-18	1.248e-16
TPM1	-0.6083	3.789e-23	1.793e-21
PRAMEF12	-0.6087	0.007667	0.02241
SHISA4	-0.6087	6.563e-07	5.745e-06
GPX1	-0.609	8.894e-52	1.64e-49
KCNJ2	-0.6093	0.001397	0.005253
CTD-2619J13.8	-0.6096	5.289e-05	0.0003002
SIPA1L2	-0.6109	2.715e-11	4.649e-10
MTCL1	-0.611	3.356e-14	7.909e-13
FERMT3	-0.6113	0.00101	0.003971
LOXL3	-0.6117	1.768e-20	7.104e-19
AC037459.4	-0.6123	5.674e-18	1.917e-16
EPB41L2	-0.6126	9.128e-28	5.693e-26
SOCS2	-0.6139	4.252e-26	2.369e-24
UNC13A	-0.6139	0.006622	0.0198
TMEM158	-0.6143	0.001544	0.005732
SCAND1	-0.6148	7.244e-11	1.175e-09
PPAP2B	-0.6156	0.00367	0.01203
CNKSR2	-0.6159	9.295e-06	6.35e-05
CNTNAP3B	-0.6168	0.0005886	0.002476
ENC1	-0.6169	1.906e-38	2.025e-36
SEMA4B	-0.6172	3.987e-14	9.341e-13
CD79B	-0.6194	0.004144	0.01334
MVP	-0.6195	3.235e-50	5.408e-48
PRRT3	-0.6198	0.002583	0.008858
ITK	-0.62	0.0009301	0.00369
TGFB1	-0.6208	2.005e-18	7.022e-17
LRP1	-0.6217	1.195e-50	2.052e-48
SLC2A3	-0.6224	6.767e-15	1.717e-13
CNR1	-0.6228	0.002103	0.007453
NUAK2	-0.6258	9.082e-11	1.452e-09
KRT86	-0.6278	0.004132	0.01332
SHROOM3	-0.6291	1.3e-08	1.53e-07
GPR176	-0.6292	8.166e-06	5.64e-05
FRMD4A	-0.6295	1.161e-06	9.51e-06
LAMA5	-0.6309	1.453e-32	1.214e-30
CUBN	-0.6315	1.546e-11	2.738e-10
CCDC148	-0.6327	0.006198	0.01877
GDNF	-0.6332	4.826e-06	3.511e-05
PDP1	-0.6347	6.339e-59	1.445e-56
COL9A2	-0.6353	0.0001929	0.000944
PDE1C	-0.6355	0.00557	0.01717
PPM1E	-0.6366	0.0001306	0.0006693
SYT7	-0.6368	0.00191	0.006873
SPRY2	-0.6382	8.736e-48	1.336e-45
TNRC18	-0.6382	6.416e-30	4.419e-28
GATA6	-0.6413	0.004886	0.01533
MCAM	-0.6415	1.374e-60	3.312e-58
SP140L	-0.6429	4.226e-08	4.547e-07
ID3	-0.6437	4.609e-30	3.228e-28
CSRNP1	-0.6439	4.153e-15	1.08e-13
HBG2	-0.644	0.005116	0.01595
TIMP1	-0.6451	4.601e-45	6.555e-43
ZSCAN4	-0.6458	0.005662	0.01741
SEZ6L2	-0.6461	2.603e-07	2.453e-06
ADAMTSL4	-0.6464	2.701e-15	7.174e-14
DPYD	-0.6469	3.765e-05	0.000221
MMP15	-0.6474	4.774e-15	1.226e-13
CCDC109B	-0.6487	1.384e-07	1.374e-06
TRIM22	-0.6495	0.004758	0.01499
CRIP1	-0.6496	0.001075	0.004206
COL15A1	-0.6504	0.0003138	0.00144
IER5L	-0.6519	4.608e-17	1.433e-15
SEMA3B	-0.6521	2.779e-05	0.000168
DENND2A	-0.6529	0.005389	0.0167
ABTB2	-0.6533	4.26e-13	9.051e-12
C2orf81	-0.6539	0.004252	0.01363
AIM1	-0.6573	0.0006354	0.002653
CLIP3	-0.6573	3.867e-10	5.636e-09
TYMP	-0.6602	0.004588	0.01451
CORO1A	-0.6609	0.004029	0.01302
HID1	-0.6617	0.004001	0.01294
KCNG1	-0.6618	0.004287	0.01373
TMPRSS5	-0.6624	0.004515	0.01432
ID1	-0.6628	3.297e-12	6.31e-11
MAP1S	-0.6645	1.412e-35	1.372e-33
PLEC	-0.6658	2.17e-56	4.611e-54
ITGAX	-0.667	0.002834	0.009601
USP53	-0.6697	9.532e-45	1.299e-42
RGS16	-0.6702	1.421e-19	5.365e-18
CORO6	-0.671	1.175e-10	1.848e-09
CGN	-0.6724	4.935e-05	0.0002821
ZFPM1	-0.6725	4.61e-06	3.362e-05
ERO1LB	-0.6759	4.407e-18	1.518e-16
RP11-229P13.27	-0.6766	3.263e-06	2.466e-05
PLXNB3	-0.6767	1.374e-21	5.94e-20
DMRT2	-0.6772	6.511e-07	5.72e-06
PLAT	-0.6775	1.749e-33	1.555e-31
CSF1	-0.678	1.481e-23	7.224e-22
KANK3	-0.6781	0.002424	0.008402
SLC6A9	-0.6782	0.0006799	0.002815
GLIS2	-0.6796	0.001427	0.00535
HLA-B	-0.6811	2.55e-15	6.788e-14
AC011530.4	-0.6825	4.448e-14	1.036e-12
WWC1	-0.6829	2.503e-05	0.000153
PGBD3	-0.6834	1.055e-11	1.92e-10
BCAM	-0.6835	0.0001429	0.0007228
TMEM88	-0.6836	0.00326	0.01084
HSD3B7	-0.6873	4.082e-10	5.923e-09
SMTN	-0.6879	4.674e-43	5.979e-41
C11orf68	-0.6899	6.398e-39	6.855e-37
COL16A1	-0.6901	1.156e-07	1.159e-06
IRS2	-0.6905	9.13e-38	9.538e-36
ALS2CL	-0.6908	0.001832	0.006631
PDLIM7	-0.691	8.41e-32	6.508e-30
SMAD6	-0.691	1.84e-19	6.886e-18
TLE4	-0.6924	9.374e-09	1.126e-07
PPP1R14C	-0.6931	8.418e-05	0.0004541
CITED2	-0.6938	3.885e-23	1.831e-21
MAMDC2	-0.694	0.0007291	0.002993
ARHGAP29	-0.6977	1.034e-08	1.233e-07
ELFN1	-0.6977	7.726e-06	5.366e-05
HSPA6	-0.6991	0.00138	0.0052
AGRN	-0.6993	1.447e-64	3.859e-62
SLC4A3	-0.6995	1.569e-34	1.457e-32
AGT	-0.6998	0.002607	0.008928
FAM107B	-0.7002	5.167e-13	1.09e-11
C4orf48	-0.7009	4.865e-05	0.0002789
ACOX2	-0.7011	6.275e-05	0.0003498
SOCS2-AS1	-0.7015	4.991e-07	4.476e-06
C7	-0.7028	0.002517	0.008663
TMEM45A	-0.7028	6.025e-14	1.378e-12
TNFRSF12A	-0.7035	9.275e-41	1.097e-38
SYS1-DBNDD2	-0.7079	5.501e-20	2.135e-18
NFKB2	-0.7085	9.428e-45	1.299e-42
NDRG4	-0.7089	0.0003555	0.001603
AC245100.1	-0.7092	0.002011	0.00718
SIPA1L1	-0.7096	2.437e-26	1.388e-24
HLA-DRB1	-0.71	0.002001	0.00715
AMOTL2	-0.7101	3.205e-55	6.479e-53
LTBP2	-0.7103	2.903e-10	4.338e-09
FHOD3	-0.7107	4.756e-11	7.89e-10
STXBP2	-0.711	0.001078	0.004214
PARP12	-0.7119	5.338e-08	5.676e-07
STC2	-0.7123	1.115e-10	1.762e-09
TICAM1	-0.7125	3.769e-23	1.79e-21
NOXA1	-0.7163	3.758e-07	3.446e-06
NFE2L3	-0.7179	5.508e-06	3.971e-05
ZNF404	-0.718	0.001531	0.005688
LHX4	-0.7181	2.191e-11	3.81e-10
AP1M2	-0.7187	0.000291	0.001352
IGF2BP1	-0.7194	0.0003737	0.001672
HOMER3	-0.7209	4.455e-32	3.513e-30
FST	-0.7216	1.304e-05	8.597e-05
PAOX	-0.7218	0.001215	0.004663
IFI6	-0.7229	9.346e-09	1.123e-07
P2RY6	-0.7229	0.001555	0.005767
AK4	-0.7241	1.745e-18	6.129e-17
SAMD11	-0.7241	2.004e-09	2.633e-08
LAMC2	-0.7254	0.0003991	0.001767
COL5A3	-0.7261	3.546e-15	9.3e-14
ASS1	-0.7263	0.0009211	0.003659
KIAA1324	-0.7265	1.497e-05	9.706e-05
FSCN1	-0.7266	1.735e-40	2.014e-38
SERPINB2	-0.7268	0.000918	0.003649
SORBS2	-0.7276	1.066e-40	1.249e-38
OSMR	-0.7299	6.053e-35	5.792e-33
BMP8B	-0.7305	6.915e-05	0.0003817
MEIS3	-0.7312	2.091e-11	3.66e-10
CD82	-0.7315	2.538e-15	6.769e-14
CTXN1	-0.7317	6.842e-14	1.562e-12
TMEM47	-0.7318	3.312e-27	1.996e-25
FLRT3	-0.7324	6.076e-10	8.665e-09
CA2	-0.7332	0.0004166	0.001834
ZYX	-0.734	2.036e-64	5.318e-62
ZSWIM4	-0.7347	6.131e-13	1.277e-11
AQP1	-0.7362	0.001269	0.004831
TNFSF9	-0.7363	5.293e-45	7.455e-43
FAM83G	-0.7364	7.05e-12	1.302e-10
FLT1	-0.7372	6.363e-21	2.633e-19
JDP2	-0.7372	0.0009489	0.003757
AP3B2	-0.7374	0.0002703	0.001267
NOVA2	-0.7381	1.21e-05	8.034e-05
COL11A1	-0.7419	5.113e-05	0.0002909
SCARA5	-0.745	0.001273	0.004843
C1QTNF1	-0.7484	0.0001264	0.0006509
FHDC1	-0.7484	3.666e-26	2.061e-24
DCBLD2	-0.7489	2.304e-72	8.022e-70
MNX1	-0.7512	0.0003034	0.001401
SYT1	-0.7514	0.001207	0.004642
MLIP	-0.7518	0.0001018	0.0005383
PDGFB	-0.7526	0.0001389	0.0007053
TFAP2C	-0.7547	2.019e-08	2.314e-07
PITPNM1	-0.7571	6.007e-41	7.171e-39
NPDC1	-0.7579	2.339e-20	9.31e-19
[truncated: 234 more rows]
