# Supplementary material for: Escape from NK cell tumor surveillance by NGFR-induced lipid remodeling in melanoma
Source: Sci Adv. 2023 Jan 13;9(2):eadc8825. doi: 10.1126/sciadv.adc8825 (PMC9839334; doi:10.1126/sciadv.adc8825)
Supplement: Supplementary file 2 — Data files S1 to S3 [file sciadv.adc8825_data_files_s1_to_s3.zip › sciadv.adc8825_data_file_s2.xlsx]

## Sheet: GSEA KEGG NGFR OE (24 h)
geneSet	Description	link	Enrichment Score	normalizedEnrichment Score	pValue	FDR	size	plotPath	leadingEdge Num	leading Edge Id	user Id
hsa00100	Steroid biosynthesis	http://www.kegg.jp/kegg-bin/show_pathway?hsa00100+6307+6713+1595+51478+2222+1717+50814+3988+6309+1718+10682+4047	0.834736	3.12912	0	0	14	./Project_wg_result1639310204_GSEA/hsa00100.png	12	6307;6713;1595;51478;2222;1717;50814;3988;6309;1718;10682;4047	CYP51A1;DHCR24;DHCR7;EBP;FDFT1;HSD17B7;LIPA;LSS;MSMO1;NSDHL;SC5D;SQLE
hsa00900	Terpenoid backbone biosynthesis	http://www.kegg.jp/kegg-bin/show_pathway?hsa00900+3157+3422+3156+2224+39+4598+9453	0.785334	2.62489	0	0	10	./Project_wg_result1639310204_GSEA/hsa00900.png	7	3157;3422;3156;2224;39;4598;9453	ACAT2;FDPS;GGPS1;HMGCR;HMGCS1;IDI1;MVK
hsa04216	Ferroptosis	http://www.kegg.jp/kegg-bin/show_pathway?hsa04216+7018+23657+2181+10162+2182+2180	0.637905	2.40517	0	0.00334846	13	./Project_wg_result1639310204_GSEA/hsa04216.png	6	7018;23657;2181;10162;2182;2180	ACSL1;ACSL3;ACSL4;LPCAT3;SLC7A11;TF
hsa01212	Fatty acid metabolism	http://www.kegg.jp/kegg-bin/show_pathway?hsa01212+6319+9415+3992+2181+39+79071+2182+2180+31	0.581952	2.37583	0	0.00439485	17	./Project_wg_result1639310204_GSEA/hsa01212.png	9	6319;9415;3992;2181;39;79071;2182;2180;31	ACACA;ACAT2;ACSL1;ACSL3;ACSL4;ELOVL6;FADS1;FADS2;SCD
hsa04913	Ovarian steroidogenesis	http://www.kegg.jp/kegg-bin/show_pathway?hsa04913+3630+51478+3949+5321	0.706342	2.27213	0	0.0107988	9	./Project_wg_result1639310204_GSEA/hsa04913.png	4	3630;51478;3949;5321	HSD17B7;INS;LDLR;PLA2G4A
hsa01040	Biosynthesis of unsaturated fatty acids	http://www.kegg.jp/kegg-bin/show_pathway?hsa01040+6319+9415+3992+79071+570+3295+51+9200+6342	0.668167	2.25741	0	0.00962682	11	./Project_wg_result1639310204_GSEA/hsa01040.png	9	6319;9415;3992;79071;570;3295;51;9200;6342	ACOX1;BAAT;ELOVL6;FADS1;FADS2;HACD1;HSD17B4;SCD;SCP2
hsa04972	Pancreatic secretion	http://www.kegg.jp/kegg-bin/show_pathway?hsa04972+1357+10136+5644+1360+5406+1080+63036	0.493484	2.17723	0.00775194	0.0161444	23	./Project_wg_result1639310204_GSEA/hsa04972.png	7	1357;10136;5644;1360;5406;1080;63036	CELA2A;CELA3A;CFTR;CPA1;CPB1;PNLIP;PRSS1
hsa04940	Type I diabetes mellitus	http://www.kegg.jp/kegg-bin/show_pathway?hsa04940+3630+1363+5798	0.717711	2.15687	0	0.0178933	8	./Project_wg_result1639310204_GSEA/hsa04940.png	3	3630;1363;5798	CPE;INS;PTPRN
hsa04911	Insulin secretion	http://www.kegg.jp/kegg-bin/show_pathway?hsa04911+3630+2641+6833+116	0.473621	2.09931	0.00396825	0.0246949	21	./Project_wg_result1639310204_GSEA/hsa04911.png	4	3630;2641;6833;116	ABCC8;ADCYAP1;GCG;INS
hsa04066	HIF-1 signaling pathway	http://www.kegg.jp/kegg-bin/show_pathway?hsa04066+3630+7018	0.380561	2.00683	0	0.0457065	35	./Project_wg_result1639310204_GSEA/hsa04066.png	2	3630;7018	INS;TF
hsa04146	Peroxisome	http://www.kegg.jp/kegg-bin/show_pathway?hsa04146+3417+2181+4598+570+2182+2180+5191+3295+83594+51+5189+3155+11264+84188+8504+6342	0.442678	1.99457	0.00393701	0.0453183	24	./Project_wg_result1639310204_GSEA/hsa04146.png	16	3417;2181;4598;570;2182;2180;5191;3295;83594;51;5189;3155;11264;84188;8504;6342	ACOX1;ACSL1;ACSL3;ACSL4;BAAT;FAR1;HMGCL;HSD17B4;IDH1;MVK;NUDT12;PEX1;PEX3;PEX7;PXMP4;SCP2
hsa04950	Maturity onset diabetes of the young	http://www.kegg.jp/kegg-bin/show_pathway?hsa04950+3630+3375	0.737307	1.9844	0.00546448	0.0440532	6	./Project_wg_result1639310204_GSEA/hsa04950.png	2	3630;3375	IAPP;INS
hsa00140	Steroid hormone biosynthesis	http://www.kegg.jp/kegg-bin/show_pathway?hsa00140+1646+51478+1645+7364	0.603653	1.81909	0.0302115	0.110982	8	./Project_wg_result1639310204_GSEA/hsa00140.png	4	1646;51478;1645;7364	AKR1C1;AKR1C2;HSD17B7;UGT2B7
hsa00640	Propanoate metabolism	http://www.kegg.jp/kegg-bin/show_pathway?hsa00640+55902+39+31+1629	0.572705	1.8082	0.0237389	0.109333	9	./Project_wg_result1639310204_GSEA/hsa00640.png	4	55902;39;31;1629	ACACA;ACAT2;ACSS2;DBT
hsa05144	Malaria	http://www.kegg.jp/kegg-bin/show_pathway?hsa05144+4035+6382+7040+3576+3569+7057	-0.574513	-1.70206	0.0166436	0.169931	11	./Project_wg_result1639310204_GSEA/hsa05144.png	6	4035;6382;7040;3576;3569;7057	CXCL8;IL6;LRP1;SDC1;TGFB1;THBS1
hsa04672	Intestinal immune network for IgA production	http://www.kegg.jp/kegg-bin/show_pathway?hsa04672+7040+2826+3569+9020	-0.728346	-1.71017	0.0196399	0.17176	6	./Project_wg_result1639310204_GSEA/hsa04672.png	4	7040;2826;3569;9020	CCR10;IL6;MAP3K14;TGFB1
hsa05165	Human papillomavirus infection	http://www.kegg.jp/kegg-bin/show_pathway?hsa05165+7297+3675+3661+3105+3693+7249+207+1026+10014+1869+5590+1282+3993+3265+8312+51564+3679+8321+7480+3996+595+527+1291+1284+84667+83933+1740+5605+7483+3691+5986+1298+3135+3106+28227+10312+3911+7015+9636+4851+572+1278+8325+1855+148022+1299+4854+6932+23513+2535+57801+7057	-0.337041	-1.71701	0.00327511	0.173587	117	./Project_wg_result1639310204_GSEA/hsa05165.png	52	7297;3675;3661;3105;3693;7249;207;1026;10014;1869;5590;1282;3993;3265;8312;51564;3679;8321;7480;3996;595;527;1291;1284;84667;83933;1740;5605;7483;3691;5986;1298;3135;3106;28227;10312;3911;7015;9636;4851;572;1278;8325;1855;148022;1299;4854;6932;23513;2535;57801;7057	AKT1;ATP6V0C;AXIN1;BAD;CCND1;CDKN1A;COL1A2;COL4A1;COL4A2;COL6A1;COL9A2;COL9A3;DLG2;DVL1;E2F1;FZD1;FZD2;FZD8; HDAC10;HDAC5;HDAC7;HES4;HES7;HLA-A;HLA-B;HLA-;HRAS;IRF3;ISG15;ITGA3;ITGA7;ITGB4;ITGB5;LAMA5;LLGL1;LLGL2;MAP2K2; NOTCH1;NOTCH3;PPP2R3B;PRKCZ;RFNG;SCRIB;TCF7;TCIRG1;TERT;THBS1;TICAM1;TSC2;TYK2;WNT10B;WNT9A
hsa04064	NF-kappa B signaling pathway	http://www.kegg.jp/kegg-bin/show_pathway?hsa04064+330+4791+3576+29775+4616+148022+9020+55367+5971	-0.471815	-1.76175	0.0063857	0.129448	27	./Project_wg_result1639310204_GSEA/hsa04064.png	9	330;4791;3576;29775;4616;148022;9020;55367;5971	BIRC3;CARD10;CXCL8;GADD45B;MAP3K14;NFKB2;PIDD1;RELB;TICAM1
hsa04512	ECM-receptor interaction	http://www.kegg.jp/kegg-bin/show_pathway?hsa04512+1291+1284+6382+3691+1298+3911+2812+1278+3339+1299+375790+7057	-0.446607	-1.76463	0.00634518	0.138532	30	./Project_wg_result1639310204_GSEA/hsa04512.png	12	1291;1284;6382;3691;1298;3911;2812;1278;3339;1299;375790;7057	AGRN;COL1A2;COL4A2;COL6A1;COL9A2;COL9A3;GP1BB;HSPG2;ITGB4;LAMA5;SDC1;THBS1
hsa05217	Basal cell carcinoma	http://www.kegg.jp/kegg-bin/show_pathway?hsa05217+8324+581+1026+6608+5727+2736+8312+8321+7480+7483+8325+1855+4616+6932+2535	-0.523858	-1.77891	0.00927152	0.133395	20	./Project_wg_result1639310204_GSEA/hsa05217.png	15	8324;581;1026;6608;5727;2736;8312;8321;7480;7483;8325;1855;4616;6932;2535	AXIN1;BAX;CDKN1A;DVL1;FZD1;FZD2;FZD7;FZD8;GADD45B;GLI2;PTCH1;SMO;TCF7;WNT10B;WNT9A
hsa04310	Wnt signaling pathway	http://www.kegg.jp/kegg-bin/show_pathway?hsa04310+8321+5881+7480+6422+595+7483+1487+3725+4041+8325+1855+85409+8061+6932+2535+22943	-0.430987	-1.78191	0	0.146047	42	./Project_wg_result1639310204_GSEA/hsa04310.png	16	8321;5881;7480;6422;595;7483;1487;3725;4041;8325;1855;85409;8061;6932;2535;22943	CCND1;CTBP1;DKK1;DVL1;FOSL1;FZD1;FZD2;FZD8;JUN;LRP5;NKD2;RAC3;SFRP1;TCF7;WNT10B;WNT9A
hsa05219	Bladder cancer	http://www.kegg.jp/kegg-bin/show_pathway?hsa05219+1870+2261+1026+1869+3265+1839+369+1613+595+1029+5605+4318+1890+3576+7057	-0.480951	-1.79275	0.00641849	0.148001	24	./Project_wg_result1639310204_GSEA/hsa05219.png	15	1870;2261;1026;1869;3265;1839;369;1613;595;1029;5605;4318;1890;3576;7057	ARAF;CCND1;CDKN1A;CDKN2A;CXCL8;DAPK3;E2F1;E2F2;FGFR3;HBEGF;HRAS;MAP2K2;MMP9;THBS1;TYMP
hsa04640	Hematopoietic cell lineage	http://www.kegg.jp/kegg-bin/show_pathway?hsa04640+2323+1435+2812+3569+947+3589	-0.553654	-1.81516	0.0121131	0.138655	15	./Project_wg_result1639310204_GSEA/hsa04640.png	6	2323;1435;2812;3569;947;3589	CD34;CSF1;FLT3LG;GP1BB;IL11;IL6
hsa04330	Notch signaling pathway	http://www.kegg.jp/kegg-bin/show_pathway?hsa04330+9612+1487+5986+4851+3714+1855+113878+4854	-0.548005	-1.86492	0.00392157	0.0990961	18	./Project_wg_result1639310204_GSEA/hsa04330.png	8	9612;1487;5986;4851;3714;1855;113878;4854	CTBP1;DTX2;DVL1;JAG2;NCOR2;NOTCH1;NOTCH3;RFNG
hsa04350	TGF-beta signaling pathway	http://www.kegg.jp/kegg-bin/show_pathway?hsa04350+4681+7040+4091+10468+268+3397+3399+7057	-0.508658	-1.87512	0.001287	0.112839	24	./Project_wg_result1639310204_GSEA/hsa04350.png	8	4681;7040;4091;10468;268;3397;3399;7057	AMH;FST;ID1;ID3;NBL1;SMAD6;TGFB1;THBS1
hsa04390	Hippo signaling pathway	http://www.kegg.jp/kegg-bin/show_pathway?hsa04390+27113+2736+3993+8312+5054+60485+8321+7480+3996+595+7161+1740+7004+7483+7040+84962+4771+126374+8325+1855+6932+23513+268+3397+23286+2535	-0.43517	-1.9549	0	0.0597518	54	./Project_wg_result1639310204_GSEA/hsa04390.png	26	27113;2736;3993;8312;5054;60485;8321;7480;3996;595;7161;1740;7004;7483;7040;84962;4771;126374;8325;1855;6932;23513;268;3397;23286;2535	AJUBA;AMH;AXIN1;BBC3;CCND1;DLG2;DVL1;FZD1;FZD2;FZD8;GLI2;ID1;LLGL1;LLGL2;NF2;SAV1;SCRIB;SERPINE1;TCF7;TEAD4;TGFB1; TP73;WNT10B;WNT9A;WTIP;WWC1
hsa05323	Rheumatoid arthritis	http://www.kegg.jp/kegg-bin/show_pathway?hsa05323+6348+527+1435+3725+7040+10312+3576+3569+2919+3589	-0.545362	-1.98877	0	0.0615903	24	./Project_wg_result1639310204_GSEA/hsa05323.png	10	6348;527;1435;3725;7040;10312;3576;3569;2919;3589	ATP6V0C;CCL3;CSF1;CXCL1;CXCL8;IL11;IL6;JUN;TCIRG1;TGFB1
hsa04060	Cytokine-cytokine receptor interaction	http://www.kegg.jp/kegg-bin/show_pathway?hsa04060+1435+7040+84957+9466+8771+2826+3576+8744+3569+9518+51330+970+11009+23529+268+2919+3976+3589	-0.492281	-2.12668	0	0.0183852	44	./Project_wg_result1639310204_GSEA/hsa04060.png	18	1435;7040;84957;9466;8771;2826;3576;8744;3569;9518;51330;970;11009;23529;268;2919;3976;3589	AMH;CCR10;CD70;CLCF1;CSF1;CXCL1;CXCL8;GDF15;IL11;IL24;IL27RA;IL6;LIF;RELT;TGFB1;TNFRSF12A;TNFRSF6B;TNFSF9
