# Supplementary material for: Escape from NK cell tumor surveillance by NGFR-induced lipid remodeling in melanoma
Source: Sci Adv. 2023 Jan 13;9(2):eadc8825. doi: 10.1126/sciadv.adc8825 (PMC9839334; doi:10.1126/sciadv.adc8825)
Supplement: Supplementary file 2 — Data files S1 to S3 [file sciadv.adc8825_data_files_s1_to_s3.zip › sciadv.adc8825_data_file_s3.xlsx]

## Sheet: NGFR OE (24 h) 
M010817 NGFR (+DOX 24hrs over -DOX 24hrs)
TopID	FC	log2(FC)	raw.pval	- LOG10(p)	Lipidmaps Subclass/ Category	Name
LMFA01120003_9.59_345.2745m/z	3.1674	1.6633	0.017462	1.7579	Unsaturated fatty acids [FA0103]	10-nitro-9E-octadecenoic acid
LMST01010204_10.60_428.3637n	2.0682	1.0484	0.00018701	3.7281	Cholesterol and derivatives [ST0101]	3beta-hydroxy-4beta-methyl-5alpha-cholest-7-ene-4alpha-carbaldehyde
LMGP01012100_11.54_776.5223m/z	2.0481	1.0343	0.0046181	2.3355	Diacylglycerophosphocholines [GP0101]	PC(22:6(4Z,7Z,10Z,13Z,16Z,19Z)/14:1(9Z))
LMGP10010656_11.40_724.4895m/z	2.0472	1.0336	0.027726	1.5571	Diacylglycerophosphates [GP1001]	PA(20:5(5Z,8Z,11Z,14Z,17Z)/17:1(9Z))
LMST01010204_11.29_428.3646n	1.9791	0.98484	0.0012944	2.8879	Cholesterol and derivatives [ST0101]	3beta-hydroxy-4beta-methyl-5alpha-cholest-7-ene-4alpha-carbaldehyde
LMGP10010399_11.07_674.4756m/z	1.9598	0.97074	0.0005069	3.2951	Diacylglycerophosphates [GP1001]	PA(18:3(9Z,12Z,15Z)/15:0)
LMGP10010381_10.63_730.5381m/z	1.7109	0.77473	0.0050369	2.2978	Diacylglycerophosphates [GP1001]	PA(18:3(6Z,9Z,12Z)/19:0)
LMST03020258_8.69_434.3625m/z	1.6664	0.73677	0.00088009	3.0555	Vitamin D3 and derivatives [ST0302]	Calcitriol
LMGP04030027_11.14_800.5794m/z	1.6576	0.72914	0.0017623	2.7539	Glycerophosphoglycerols [GP04]	PG(P-16:0/22:4(7Z,10Z,13Z,16Z))
LMGP01010707_11.49_762.5969m/z	1.6222	0.69794	0.042004	1.3767	Diacylglycerophosphocholines [GP0101]	PC(17:0/17:0)
LMGP10010404_11.26_698.4749m/z	1.5868	0.66614	0.012032	1.9197	Diacylglycerophosphates [GP1001]	PA(18:3(9Z,12Z,15Z)/17:2(9Z,12Z))
LMST01010152_10.50_446.3628m/z	1.5161	0.60041	0.023602	1.6271	Cholesterol and derivatives [ST0101]	4alpha-carboxy-zymosterol
LMGP06010336_11.05_822.5126m/z	1.5012	0.58616	0.011709	1.9315	Diacylglycerophosphoinositols [GP0601]	PI(18:3(6Z,9Z,12Z)/14:0)
LMGP13010002_11.10_980.5369m/z	0.65888	-0.60191	0.0092479	2.034	CDP-diacylglycerols [GP1301]	CDP-DG(16:0/18:1(11Z))
LMGP06020084_11.79_914.6113m/z	0.65527	-0.60985	0.0068552	2.164	1-alkyl,2-acylglycerophosphoinositols [GP0602]	PI(O-18:0/22:6(4Z,7Z,10Z,13Z,16Z,19Z))
LMGP13010004_11.19_1006.5530m/z	0.62974	-0.66718	0.0016462	2.7835	CDP-diacylglycerols [GP1301]	CDP-DG(18:1(9Z)/18:1(9Z))
LMPR02010033_13.19_836.6914m/z	0.54861	-0.86616	0.012728	1.8952	Ubiquinones [PR0201]	2-decaprenyl-6-methoxy-1,4-benzoquinone
LMFA03010035_8.51_352.2481m/z	0.54488	-0.876	0.036095	1.4426	Prostaglandins [FA0301]	Prostaglandin A2
LMPK12140253_12.73_725.2295m/z	0.50141	-0.99595	0.046636	1.3313	Flavonoids [PK12]	Narirutin 4'-glucoside
Metabolites filtered for p<0.05, fc>1.5

## Sheet: EV (24 h)
M010817 EV (+DOX 24hrs over -DOX 24hrs)
	FC	log2(FC)	raw.pval	- LOG10(p)	Lipidmaps Subclass/ Category	Name
LMGP04030050_11.20_798.5633m/z	0.66548	-0.58754	0.014396	1.8417	Glycerophospholipids [GP]	PG(P-18:0/20:5(5Z,8Z,11Z,14Z,17Z))
LMPR02010033_13.19_836.6914m/z	0.6183	-0.69362	0.005135	2.2895	Prenol Lipids [PR]	2-decaprenyl-6-methoxy-1,4-benzoquinone
LMGL03010404_13.63_879.7406m/z	0.51596	-0.95468	0.029742	1.5266	Glycerolipids [GL]	TG(16:1(9Z)/18:0/20:5(5Z,8Z,11Z,14Z,17Z))[iso6]
Metabolites filtered for p<0.05, fc>1.5
